# Supplementary material for: Poly[(μ3-3,5-diisopropyl-4H-1,2,4-triazolato-κ3 N:N′:N′′)silver(I)]
Source: Acta Crystallogr Sect E Struct Rep Online. 2014 Apr 26;70(Pt 5):m189. doi: 10.1107/S1600536814008083 (PMC4011292; doi:10.1107/S1600536814008083)
Supplement: Supplementary file 1 [file e-70-0m189-sup1.cif]

##############################################################################
#                                                                            #
# This CIF contains the data in a paper accepted for publication in          #
# Acta Crystallographica Section E. It conforms to the requirements of       #
# Notes for Authors for Acta Crystallographica Section E, and has been       #
# peer reviewed under the auspices of the IUCr Commission on Journals.       #
#                                                                            #
# Full details of the Crystallographic Information File format               #
# are given in the paper "The Crystallographic Information File (CIF):       #
# a New Standard Archive File for Crystallography" by S. R. Hall, F. H.      #
# Allen and I. D. Brown [Acta Cryst. (1991), A47, 655-685].                  #
#                                                                            #
# The current version of the core CIF dictionary is obtainable from          #
# ftp://ftp.iucr.org/pub/cif_core.dic.                                       #
#                                                                            #
# Software is freely available for graphical display of the structure(s)     #
# in this CIF. For information consult the CIF software page                 #
# http://www.iucr.org/resources/cif/software.                                #
#                                                                            #
# This file may be used for bona fide research purposes within the           #
# scientific community so long as proper attribution is given to the journal # 
# article from which it was obtained.                                        #
#                                                                            #
##############################################################################
data_I
_audit_creation_method     SHELXL-97
_database_code_depnum_ccdc_archive     'CCDC 996628'
_chemical_name_systematic
;\
Poly[(\m~3~-3,5-diisopropyl-4<i>H</i>-1,2,4-triazolato-\
\k^3^<i>N</i>:<i>N</i>':<i>N</i>'')silver(I)]
;
_chemical_name_common     ?
_chemical_formula_moiety     'C8 H14 Ag N3'
_chemical_formula_sum     'C8 H14 Ag N3'
_chemical_formula_iupac     '[Ag (C8 H14 N3)]'
_chemical_formula_weight     260.09
_chemical_melting_point     ?
_symmetry_cell_setting     orthorhombic
_space_group_name_H-M_alt     'F d d 2'
_space_group_name_Hall     'F 2 -2d'
loop_
    _symmetry_equiv_pos_as_xyz
    'x, y, z'
    '-x, -y, z'
    'x+1/4, -y+1/4, z+1/4'
    '-x+1/4, y+1/4, z+1/4'
    'x, y+1/2, z+1/2'
    '-x, -y+1/2, z+1/2'
    'x+1/4, -y+3/4, z+3/4'
    '-x+1/4, y+3/4, z+3/4'
    'x+1/2, y, z+1/2'
    '-x+1/2, -y, z+1/2'
    'x+3/4, -y+1/4, z+3/4'
    '-x+3/4, y+1/4, z+3/4'
    'x+1/2, y+1/2, z'
    '-x+1/2, -y+1/2, z'
    'x+3/4, -y+3/4, z+1/4'
    '-x+3/4, y+3/4, z+1/4'
_cell_length_a     20.853(7)
_cell_length_b     14.099(5)
_cell_length_c     14.364(5)
_cell_angle_alpha     90.00
_cell_angle_beta     90.00
_cell_angle_gamma     90.00
_cell_volume     4223(2)
_cell_formula_units_Z     16
_cell_measurement_reflns_used     6779
_cell_measurement_theta_min     2.9
_cell_measurement_theta_max     30.8
_cell_measurement_temperature     296(2)
_exptl_crystal_description     block
_exptl_crystal_colour     colorless
_exptl_crystal_size_max     0.20
_exptl_crystal_size_mid     0.15
_exptl_crystal_size_min     0.10
_exptl_crystal_density_diffrn     1.636
_exptl_crystal_density_meas     ?
_exptl_crystal_density_method     'not measured'
_exptl_crystal_F_000     2080
_exptl_absorpt_coefficient_mu     1.864
_exptl_absorpt_correction_type     multi-scan
_exptl_absorpt_process_details     '(SADABS; Bruker, 2001)'
_exptl_absorpt_correction_T_min     0.7069
_exptl_absorpt_correction_T_max     0.8355
_exptl_special_details
;
Analysis calculated (found) for Ag(C~8~N~3~H~14~) (%): C, 36.94 (36.82); H, 5.43
(5.71); N, 16.16 (16.23)%. IR spectrum for (I) (KBr,, cm^-1^): 2962(<i>s</i>),
2925(<i>s</i>), 2871(<i>m</i>), 1498(<i>s</i>), 1466(<i>s</i>),
1435(<i>m</i>), 1380(<i>m</i>), 1361(<i>m</i>), 1301 (<i>m</i>),
1271(<i>m</i>), 1168(<i>m</i>), 1111(w), 1089(<i>m</i>), 1042(<i>m</i>),
774(w).
;
_diffrn_ambient_temperature     296(2)
_diffrn_radiation_type     MoK\a
_diffrn_radiation_wavelength     0.71073
_diffrn_radiation_source     'fine-focus sealed tube'
_diffrn_radiation_monochromator     graphite
_diffrn_measurement_device_type     'Bruker APEXII CCD'
_diffrn_measurement_method     '\f and \w scans'
_diffrn_detector_area_resol_mean     ?
_diffrn_reflns_number     6151
_diffrn_reflns_av_R_equivalents     0.0177
_diffrn_reflns_av_sigmaI/netI     0.0187
_diffrn_reflns_theta_min     3.49
_diffrn_reflns_theta_max     25.20
_diffrn_reflns_theta_full     25.20
_diffrn_measured_fraction_theta_max     0.993
_diffrn_measured_fraction_theta_full     0.993
_diffrn_reflns_limit_h_min     -22
_diffrn_reflns_limit_h_max     24
_diffrn_reflns_limit_k_min     -16
_diffrn_reflns_limit_k_max     16
_diffrn_reflns_limit_l_min     -15
_diffrn_reflns_limit_l_max     17
_diffrn_standards_number     ?
_diffrn_standards_interval_count     ?
_diffrn_standards_interval_time     ?
_diffrn_standards_decay_%     ?
_refine_special_details
;
Refinement of <i>F</i>^2^ against ALL reflections. The weighted <i>R</i>-factor
<i>wR</i> and goodness of fit <i>S</i> are based on <i>F</i>^2^, conventional
<i>R</i>-factors <i>R</i> are based on <i>F</i>, with <i>F</i> set to zero for
negative <i>F</i>^2^. The threshold expression of <i>F</i>^2^ >
\s(<i>F</i>^2^) is used only for calculating <i>R</i>-factors(gt) <i>etc</i>.
and is not relevant to the choice of reflections for refinement.
<i>R</i>-factors based on <i>F</i>^2^ are statistically about twice as large
as those based on <i>F</i>, and <i>R</i>- factors based on ALL data will be
even larger.
;
_reflns_number_total     1646
_reflns_number_gt     1626
_reflns_threshold_expression     I>2sigma(I)
_refine_ls_structure_factor_coef     Fsqd
_refine_ls_matrix_type     full
_refine_ls_R_factor_all     0.0172
_refine_ls_R_factor_gt     0.0167
_refine_ls_wR_factor_gt     0.0442
_refine_ls_wR_factor_ref     0.0448
_refine_ls_goodness_of_fit_ref     1.084
_refine_ls_restrained_S_all     1.084
_refine_ls_number_reflns     1646
_refine_ls_number_parameters     113
_refine_ls_number_restraints     1
_refine_ls_hydrogen_treatment     constr
_refine_ls_weighting_scheme     calc
_refine_ls_weighting_details
         'calc w=1/[\s^2^(Fo^2^)+(0.0255P)^2^+5.9277P] where P=(Fo^2^+2Fc^2^)/3'
_atom_sites_solution_hydrogens     geom
_atom_sites_solution_primary     direct
_atom_sites_solution_secondary     difmap
_refine_ls_shift/su_max     0.000
_refine_ls_shift/su_mean     0.000
_refine_diff_density_max     0.349
_refine_diff_density_min     -0.247
_refine_ls_extinction_method     none
_refine_ls_extinction_coef     ?
_refine_ls_abs_structure_details     'Flack (1983), 645 Friedel pairs'
_refine_ls_abs_structure_Flack     -0.02(4)
loop_
    _atom_type_symbol
    _atom_type_description
    _atom_type_scat_dispersion_real
    _atom_type_scat_dispersion_imag
    _atom_type_scat_source
    'C' 'C' 0.0033 0.0016
                         'International Tables Vol C Tables 4.2.6.8 and 6.1.1.4'
    'H' 'H' 0.0000 0.0000
                         'International Tables Vol C Tables 4.2.6.8 and 6.1.1.4'
    'N' 'N' 0.0061 0.0033
                         'International Tables Vol C Tables 4.2.6.8 and 6.1.1.4'
    'Ag' 'Ag' -0.8971 1.1015
                         'International Tables Vol C Tables 4.2.6.8 and 6.1.1.4'
_computing_data_collection     'APEX2 (Bruker, 2007)'
_computing_cell_refinement     'SAINT (Bruker, 2007)'
_computing_data_reduction     'SAINT (Bruker, 2007)'
_computing_structure_solution     'SHELXTL (Sheldrick, 2008)'
_computing_structure_refinement     'SHELXTL (Sheldrick, 2008)'
_computing_molecular_graphics     'SHELXTL (Sheldrick, 2008)'
_computing_publication_material     'SHELXTL (Sheldrick, 2008)'
loop_
    _atom_site_type_symbol
    _atom_site_label
    _atom_site_fract_x
    _atom_site_fract_y
    _atom_site_fract_z
    _atom_site_U_iso_or_equiv
    _atom_site_adp_type
    _atom_site_calc_flag
    _atom_site_refinement_flags
    _atom_site_occupancy
    _atom_site_symmetry_multiplicity
    _atom_site_disorder_assembly
    _atom_site_disorder_group
    Ag Ag1 0.017808(10) 0.114711(15) 0.64610(4) 0.04068(9) Uani d . 1 1 . .
    N N1 0.09085(12) 0.1578(2) 0.7413(2) 0.0404(6) Uani d . 1 1 . .
    N N2 0.18000(12) 0.1560(2) 0.8229(2) 0.0422(6) Uani d . 1 1 . .
    N N3 0.16637(12) 0.25041(19) 0.8030(2) 0.0455(7) Uani d . 1 1 . .
    C C1 0.13441(15) 0.1034(2) 0.7855(3) 0.0409(8) Uani d . 1 1 . .
    C C2 0.12967(17) -0.0027(3) 0.7926(3) 0.0569(11) Uani d . 1 1 . .
    H H2 0.0971 -0.0231 0.7477 0.068 Uiso calc R 1 1 . .
    C C3 0.1906(3) -0.0505(3) 0.7667(5) 0.0918(18) Uani d . 1 1 . .
    H H3A 0.2247 -0.0270 0.8052 0.138 Uiso calc R 1 1 . .
    H H3B 0.2002 -0.0376 0.7026 0.138 Uiso calc R 1 1 . .
    H H3C 0.1862 -0.1176 0.7755 0.138 Uiso calc R 1 1 . .
    C C4 0.1069(4) -0.0329(4) 0.8876(7) 0.141(3) Uani d . 1 1 . .
    H H4A 0.1046 -0.1009 0.8902 0.211 Uiso calc R 1 1 . .
    H H4B 0.0652 -0.0066 0.8992 0.211 Uiso calc R 1 1 . .
    H H4C 0.1364 -0.0106 0.9340 0.211 Uiso calc R 1 1 . .
    C C5 0.11257(13) 0.2480(2) 0.7535(2) 0.0394(7) Uani d . 1 1 . .
    C C6 0.07883(18) 0.3347(3) 0.7186(3) 0.0560(9) Uani d . 1 1 . .
    H H6 0.0590 0.3188 0.6587 0.067 Uiso calc R 1 1 . .
    C C7 0.0254(3) 0.3612(5) 0.7860(7) 0.120(3) Uani d . 1 1 . .
    H H7A 0.0016 0.3053 0.8024 0.180 Uiso calc R 1 1 . .
    H H7B -0.0028 0.4063 0.7570 0.180 Uiso calc R 1 1 . .
    H H7C 0.0436 0.3886 0.8412 0.180 Uiso calc R 1 1 . .
    C C8 0.1231(3) 0.4168(4) 0.7028(6) 0.120(3) Uani d . 1 1 . .
    H H8A 0.1429 0.4344 0.7606 0.180 Uiso calc R 1 1 . .
    H H8B 0.0992 0.4696 0.6788 0.180 Uiso calc R 1 1 . .
    H H8C 0.1557 0.3990 0.6588 0.180 Uiso calc R 1 1 . .
loop_
    _atom_site_aniso_label
    _atom_site_aniso_U_11
    _atom_site_aniso_U_22
    _atom_site_aniso_U_33
    _atom_site_aniso_U_12
    _atom_site_aniso_U_13
    _atom_site_aniso_U_23
    Ag1 0.03118(11) 0.04062(12) 0.05024(14) -0.00108(8) -0.01624(8) -0.00135(12)
    N1 0.0305(12) 0.0401(14) 0.0505(16) 0.0034(11) -0.0191(12) -0.0062(13)
    N2 0.0315(12) 0.0409(15) 0.0542(17) 0.0038(11) -0.0152(11) -0.0026(13)
    N3 0.0370(13) 0.0367(14) 0.0629(19) 0.0008(11) -0.0149(13) -0.0033(13)
    C1 0.0341(16) 0.0395(16) 0.049(2) 0.0037(13) -0.0117(14) -0.0069(15)
    C2 0.0544(19) 0.0364(19) 0.080(3) 0.0010(18) -0.024(2) -0.003(2)
    C3 0.092(3) 0.054(3) 0.129(5) 0.021(2) -0.020(3) -0.029(3)
    C4 0.200(7) 0.059(3) 0.164(7) 0.006(4) 0.085(7) 0.027(5)
    C5 0.0344(16) 0.0379(17) 0.0458(19) 0.0037(15) -0.0113(12) -0.0059(16)
    C6 0.051(2) 0.047(2) 0.070(3) 0.0063(17) -0.0288(18) 0.0000(19)
    C7 0.104(5) 0.092(4) 0.164(8) 0.060(4) 0.018(5) 0.017(5)
    C8 0.096(4) 0.077(4) 0.188(8) -0.004(3) -0.019(4) 0.064(5)
_geom_special_details
;
All e.s.d.'s (except the e.s.d. in the dihedral angle between two l.s. planes)
are estimated using the full covariance matrix. The cell e.s.d.'s are taken
into account individually in the estimation of e.s.d.'s in distances, angles
and torsion angles; correlations between e.s.d.'s in cell parameters are only
used when they are defined by crystal symmetry. An approximate (isotropic)
treatment of cell e.s.d.'s is used for estimating e.s.d.'s involving l.s.
planes.
;
loop_
    _geom_bond_atom_site_label_1
    _geom_bond_atom_site_label_2
    _geom_bond_site_symmetry_2
    _geom_bond_distance
    _geom_bond_publ_flag
    Ag1 N1 . 2.135(2) y
    Ag1 N2 11_454 2.131(3) y
    Ag1 N3 8_544 2.504(3) y
    Ag1 Ag1 2 3.3187(11) ?
    N1 C1 . 1.349(4) ?
    N1 C5 . 1.361(4) ?
    N2 C1 . 1.320(4) ?
    N2 N3 . 1.391(4) ?
    N2 Ag1 3 2.131(3) ?
    N3 C5 . 1.329(4) ?
    N3 Ag1 4 2.504(3) ?
    C1 C2 . 1.502(5) ?
    C2 C3 . 1.485(6) ?
    C2 C4 . 1.507(9) ?
    C2 H2 . 0.9800 ?
    C3 H3A . 0.9600 ?
    C3 H3B . 0.9600 ?
    C3 H3C . 0.9600 ?
    C4 H4A . 0.9600 ?
    C4 H4B . 0.9600 ?
    C4 H4C . 0.9600 ?
    C5 C6 . 1.497(5) ?
    C6 C8 . 1.498(7) ?
    C6 C7 . 1.523(9) ?
    C6 H6 . 0.9800 ?
    C7 H7A . 0.9600 ?
    C7 H7B . 0.9600 ?
    C7 H7C . 0.9600 ?
    C8 H8A . 0.9600 ?
    C8 H8B . 0.9600 ?
    C8 H8C . 0.9600 ?
loop_
    _geom_angle_atom_site_label_1
    _geom_angle_atom_site_label_2
    _geom_angle_atom_site_label_3
    _geom_angle_site_symmetry_1
    _geom_angle_site_symmetry_3
    _geom_angle
    _geom_angle_publ_flag
    N2 Ag1 N1 11_454 . 165.39(12) ?
    N2 Ag1 N3 11_454 8_544 96.85(11) ?
    N1 Ag1 N3 . 8_544 97.72(10) ?
    N2 Ag1 Ag1 11_454 2 70.99(8) ?
    N1 Ag1 Ag1 . 2 115.93(8) ?
    N3 Ag1 Ag1 8_544 2 59.70(6) ?
    C1 N1 C5 . . 104.3(2) ?
    C1 N1 Ag1 . . 128.3(2) ?
    C5 N1 Ag1 . . 125.9(2) ?
    C1 N2 N3 . . 107.9(2) ?
    C1 N2 Ag1 . 3 138.0(2) ?
    N3 N2 Ag1 . 3 114.09(19) ?
    C5 N3 N2 . . 105.0(3) ?
    C5 N3 Ag1 . 4 139.9(2) ?
    N2 N3 Ag1 . 4 113.20(19) ?
    N2 C1 N1 . . 110.9(3) ?
    N2 C1 C2 . . 125.4(3) ?
    N1 C1 C2 . . 123.7(3) ?
    C3 C2 C1 . . 112.2(3) ?
    C3 C2 C4 . . 111.6(5) ?
    C1 C2 C4 . . 111.3(4) ?
    C3 C2 H2 . . 107.1 ?
    C1 C2 H2 . . 107.1 ?
    C4 C2 H2 . . 107.1 ?
    C2 C3 H3A . . 109.5 ?
    C2 C3 H3B . . 109.5 ?
    H3A C3 H3B . . 109.5 ?
    C2 C3 H3C . . 109.5 ?
    H3A C3 H3C . . 109.5 ?
    H3B C3 H3C . . 109.5 ?
    C2 C4 H4A . . 109.5 ?
    C2 C4 H4B . . 109.5 ?
    H4A C4 H4B . . 109.5 ?
    C2 C4 H4C . . 109.5 ?
    H4A C4 H4C . . 109.5 ?
    H4B C4 H4C . . 109.5 ?
    N3 C5 N1 . . 111.9(3) ?
    N3 C5 C6 . . 123.8(3) ?
    N1 C5 C6 . . 124.3(3) ?
    C5 C6 C8 . . 113.0(4) ?
    C5 C6 C7 . . 109.3(4) ?
    C8 C6 C7 . . 111.0(5) ?
    C5 C6 H6 . . 107.8 ?
    C8 C6 H6 . . 107.8 ?
    C7 C6 H6 . . 107.8 ?
    C6 C7 H7A . . 109.5 ?
    C6 C7 H7B . . 109.5 ?
    H7A C7 H7B . . 109.5 ?
    C6 C7 H7C . . 109.5 ?
    H7A C7 H7C . . 109.5 ?
    H7B C7 H7C . . 109.5 ?
    C6 C8 H8A . . 109.5 ?
    C6 C8 H8B . . 109.5 ?
    H8A C8 H8B . . 109.5 ?
    C6 C8 H8C . . 109.5 ?
    H8A C8 H8C . . 109.5 ?
    H8B C8 H8C . . 109.5 ?
data_global
_journal_date_recd_electronic     2013-09-29
_journal_date_accepted     2014-04-10
_journal_name_full     'Acta Crystallographica, Section E'
_journal_year     2014
_journal_volume     70
_journal_issue      5
_journal_page_first     m189
_journal_page_last     m189
_journal_paper_category     QM
_journal_paper_doi     10.1107/S1600536814008083
_journal_coeditor_code     XU5742
_publ_contact_author_name     'Xiao-Xi Yang'
_publ_contact_author_address
;
School of Chemistry and Chemical Engineering,
South China University of Technology,
Guangzhou
People's Republic of China
;
_publ_contact_author_email     xxyang@scut.edu.cn
_publ_contact_author_fax     '020-87113500'
_publ_section_title
;\
Poly[(\m~3~-3,5-diisopropyl-4<i>H</i>-1,2,4-triazolato-\k^3^<i>N</i>:<i>N</i>':\
<i>N</i>'')silver(I)]
;
loop_
    _publ_author_name
    _publ_author_address
    'Cui, Guo-Gen'
;
School of Chemistry and Chemical Engineering,
South China University of Technology,
Guangzhou 510640,
People's Republic of China
;
    'Yang, Xiao-Xi'
;
School of Chemistry and Chemical Engineering,
South China University of Technology,
Guangzhou 510640,
People's Republic of China
;
    'Yang, Jian-Ping'
;
School of Chemistry and Chemical Engineering,
South China University of Technology,
Guangzhou 510640,
People's Republic of China
;
    'Jiang, Xiang'
;
School of Chemistry and Chemical Engineering,
South China University of Technology,
Guangzhou 510640,
People's Republic of China
;
