# Supplementary material for: Poly[(μ3-3,5-diisopropyl-4H-1,2,4-triazolato-κ3 N:N′:N′′)silver(I)]
Source: Acta Crystallogr Sect E Struct Rep Online. 2014 Apr 26;70(Pt 5):m189. doi: 10.1107/S1600536814008083 (PMC4011292; doi:10.1107/S1600536814008083)
Supplement: Supplementary file 2 [file e-70-0m189-Isup2.hkl]

#
# h,k,l, Fc-squared, Fo-squared, sigma(Fo-squared), status flag
#
data_I
_shelx_title ' mo_YFL1211_0ma in Fdd2'
_shelx_refln_list_code          4
_shelx_F_calc_maximum      653.27
_exptl_crystal_F_000      2080.00
_reflns_d_resolution_high  0.8348

loop_
 _space_group_symop_operation_xyz
 'x, y, z'
 '-x, -y, z'
 'x+1/4, -y+1/4, z+1/4'
 '-x+1/4, y+1/4, z+1/4'
 'x, y+1/2, z+1/2'
 '-x, -y+1/2, z+1/2'
 'x+1/4, -y+3/4, z+3/4'
 '-x+1/4, y+3/4, z+3/4'
 'x+1/2, y, z+1/2'
 '-x+1/2, -y, z+1/2'
 'x+3/4, -y+1/4, z+3/4'
 '-x+3/4, y+1/4, z+3/4'
 'x+1/2, y+1/2, z'
 '-x+1/2, -y+1/2, z'
 'x+3/4, -y+3/4, z+1/4'
 '-x+3/4, y+3/4, z+1/4'

_cell_length_a    20.8535
_cell_length_b    14.0985
_cell_length_c    14.3640
_cell_angle_alpha  90.000
_cell_angle_beta   90.000
_cell_angle_gamma  90.000

_shelx_F_squared_multiplier     1.000

loop_
 _refln_index_h
 _refln_index_k
 _refln_index_l
 _refln_F_squared_calc
 _refln_F_squared_meas
 _refln_F_squared_sigma
 _refln_observed_status
  11   1 -15        984.44       1204.97        91.38 o
  11   3 -15       1962.57       2267.94       151.77 o
  10   0 -14       2835.88       2757.95       164.78 o
  14   0 -14       1794.99       1960.05       156.11 o
  10   2 -14      18365.94      18471.93       550.72 o
  12   2 -14         70.39        145.27       110.58 o
  14   2 -14       8363.74       9032.85       237.62 o
  10   4 -14       4252.99       4332.07       190.80 o
  12   4 -14        892.76        970.59        76.66 o
   7   1 -13       9763.12      10151.52       338.24 o
   9   1 -13       2460.80       2096.67       104.25 o
  11   1 -13       8769.90       8953.58       229.91 o
  13   1 -13       1569.12       1592.12        97.98 o
  15   1 -13       5570.57       5540.17       169.99 o
   7   3 -13       5020.34       5034.56       203.81 o
   9   3 -13       4304.04       4153.16       342.58 o
  11   3 -13      15344.89      15680.99       357.21 o
  13   3 -13       2401.36       2379.32       109.88 o
  15   3 -13       5265.04       5497.89       173.23 o
   9   5 -13        792.96        581.08        86.73 o
  11   5 -13       5643.18       5667.17       163.85 o
  13   5 -13        289.60        328.79        67.46 o
   8   0 -12       9366.52       9626.82       320.89 o
  12   0 -12       6346.47       6365.84       247.18 o
  16   0 -12       2820.11       2627.86       177.79 o
   6   2 -12        242.31        130.09        69.38 o
   8   2 -12      18958.82      18147.57       464.00 o
  12   2 -12      30148.24      29835.99       643.90 o
  14   2 -12        127.77         62.88        61.33 o
  16   2 -12      12550.29      12924.70       315.83 o
   6   4 -12       1304.14       1292.25       108.41 o
   8   4 -12       8046.61       7816.18       193.18 o
  10   4 -12       1215.38       1360.62       153.94 o
  12   4 -12       5415.29       5267.46       159.36 o
  14   4 -12       1013.39       1098.92        81.21 o
  16   4 -12       2006.63       1874.14       113.45 o
   8   6 -12      11046.22      11755.99       364.26 o
  10   6 -12        370.53        238.50        82.39 o
  12   6 -12      15487.10      15504.28       358.72 o
  14   6 -12        365.82        293.08        80.22 o
  12   8 -12       1519.68       1747.57       151.77 o
   5   1 -11      17556.87      18204.22       563.73 o
   7   1 -11       6208.49       5770.88       154.83 o
   9   1 -11       8973.73       8919.56       216.16 o
  11   1 -11       5845.75       5886.23       170.16 o
  13   1 -11      17547.97      17473.19       386.32 o
  15   1 -11       2640.12       2524.13       114.71 o
  17   1 -11       6532.44       6440.61       190.11 o
  19   1 -11       1076.05        936.33        88.76 o
   5   3 -11      11714.05      11903.43       372.93 o
   7   3 -11      12430.73      12467.17       286.69 o
   9   3 -11      12173.93      12484.51       289.75 o
  11   3 -11       6050.56       6001.91       168.56 o
  13   3 -11      19713.83      19099.64       433.87 o
  15   3 -11       4343.75       4380.67       179.96 o
  17   3 -11       7231.02       7605.39       392.44 o
   7   5 -11       9221.26       9273.46       223.78 o
   9   5 -11       6666.11       6642.13       174.70 o
  11   5 -11        390.96        286.79        55.19 o
  13   5 -11       7013.42       6780.13       188.56 o
  15   5 -11        210.01        187.50        64.17 o
  17   5 -11       5166.31       5271.62       168.56 o
   7   7 -11       6443.02       6669.39       225.49 o
   9   7 -11      10260.74      10776.93       537.71 o
  11   7 -11       8090.74       8030.48       464.00 o
  13   7 -11      11297.91      12282.26       288.18 o
  15   7 -11       5224.19       5564.34       394.61 o
  13   9 -11       1471.22       1357.29       143.10 o
   6   0 -10      25007.50      25550.09       763.21 o
  10   0 -10      18718.95      17718.55       546.39 o
  14   0 -10       4664.50       4635.62       203.81 o
  18   0 -10       4963.46       5043.24       234.17 o
   4   2 -10       5093.17       5281.74       199.47 o
   6   2 -10      27954.14      27123.37       577.99 o
   8   2 -10        786.83        917.66       138.76 o
  10   2 -10      32582.79      33726.62       703.71 o
  12   2 -10       1852.90       1852.14       101.19 o
  14   2 -10      43814.00      44410.89       971.36 o
  16   2 -10        422.87        336.85        67.46 o
  18   2 -10      13945.66      14137.38       338.82 o
  20   2 -10         55.28         43.36        67.25 o
   4   4 -10        912.77        815.24        78.06 o
   6   4 -10      36623.26      34951.32       746.60 o
   8   4 -10       3281.59       3141.68       114.71 o
  10   4 -10       6741.67       6649.93       171.71 o
  12   4 -10       1753.34       1914.25       201.64 o
  14   4 -10       4351.62       4466.00       142.56 o
  16   4 -10       1012.53        933.04       112.75 o
  18   4 -10       4549.79       4453.49       151.76 o
   6   6 -10      18664.97      19487.80       581.08 o
   8   6 -10       5093.35       5133.64       179.96 o
  10   6 -10      20204.99      19063.18       420.05 o
  12   6 -10        781.80        655.77        67.25 o
  14   6 -10      22980.35      23739.02       512.04 o
  16   6 -10        668.60        450.26        70.33 o
  18   6 -10       9475.49       9888.70       257.51 o
  10   8 -10       6552.37       6214.07       247.18 o
  12   8 -10       4567.27       4141.27       208.15 o
  14   8 -10       1426.54       1561.11       147.44 o
  16   8 -10       2565.39       2983.45       173.46 o
  12  10 -10       1724.12       1908.02       147.44 o
   3   1  -9      39891.03      38706.75      1162.16 o
   5   1  -9      20964.84      21930.07       453.81 o
   7   1  -9      16437.16      16026.70       360.28 o
   9   1  -9      16595.99      15934.27       355.69 o
  11   1  -9      20233.57      20172.55       485.68 o
  13   1  -9       4416.94       4922.22       355.59 o
  15   1  -9      21263.93      20449.39       468.33 o
  17   1  -9       3321.02       2978.49       132.26 o
  19   1  -9       7791.17       7733.84       216.16 o
  21   1  -9       1815.07       1708.82       116.52 o
   3   3  -9      19935.20      19526.83       602.76 o
   5   3  -9       9125.37       9453.36       286.20 o
   7   3  -9      29410.33      28572.57       849.94 o
   9   3  -9      21889.98      21196.34       663.47 o
  11   3  -9      12220.15      12395.75       288.23 o
  13   3  -9       9136.84       9428.05       231.37 o
  15   3  -9      26293.37      25854.93       693.82 o
  17   3  -9       4934.54       4451.68       148.69 o
  19   3  -9       9254.66       9091.19       243.76 o
   5   5  -9      19203.99      18720.26       563.73 o
   7   5  -9      24765.44      25502.57       530.44 o
   9   5  -9      10828.55      10515.60       459.66 o
  11   5  -9       5788.74       5498.56       159.45 o
  13   5  -9       1275.37       1401.94        99.74 o
  15   5  -9      10534.46      10147.08       251.38 o
  17   5  -9        489.00        426.96        70.33 o
  19   5  -9       5659.41       5740.98       182.27 o
   5   7  -9       8272.79       8269.52       251.51 o
   7   7  -9      11165.15      11431.02       262.05 o
   9   7  -9       9243.46       9407.64       225.23 o
  11   7  -9      16666.03      17360.01       378.60 o
  13   7  -9      10117.68       9920.85       290.54 o
  15   7  -9      12675.33      13094.11       309.65 o
  17   7  -9       6325.09       6304.44       182.27 o
   9   9  -9       2272.73       2003.42       138.76 o
  11   9  -9       4320.82       4375.43       195.14 o
  13   9  -9        128.68        112.75        82.39 o
  15   9  -9       1682.83       1773.59       151.77 o
  13  11  -9       6997.02       6925.24       273.19 o
   4   0  -8      93927.99      92248.32      2632.20 o
   8   0  -8      64436.66      62782.46      1816.95 o
  12   0  -8       1328.68       1608.81       143.10 o
  16   0  -8       7817.13       7874.91       277.53 o
  20   0  -8       7750.00       7666.76       307.88 o
   4   2  -8      44045.06      43617.39       881.56 o
   6   2  -8       5239.23       5784.76       203.81 o
   8   2  -8      48146.91      51689.94      1452.70 o
  10   2  -8        477.83        572.41        78.06 o
  12   2  -8      45308.21      45225.25       921.42 o
  14   2  -8        373.41        395.26        82.39 o
  16   2  -8      50477.46      49425.42      1018.01 o
  18   2  -8        763.85        631.85        70.52 o
  20   2  -8      12809.68      12772.35       316.56 o
   4   4  -8     100141.70      97191.78      1965.49 o
   6   4  -8       2501.19       2404.05        87.03 o
   8   4  -8      36026.16      35084.54       749.71 o
  10   4  -8       5704.99       5605.86       153.32 o
  12   4  -8       2335.41       2451.77       149.61 o
  14   4  -8       2346.99       2450.53       138.76 o
  16   4  -8       7162.55       7434.20       202.31 o
  18   4  -8       2063.44       2129.89       107.32 o
  20   4  -8       7630.97       7491.83       212.96 o
   4   6  -8      13615.34      13677.02       398.95 o
   6   6  -8       6626.02       6575.76       216.82 o
   8   6  -8      30286.87      30381.82       637.77 o
  10   6  -8       3001.72       2942.83       107.32 o
  12   6  -8      33999.28      34058.90       712.87 o
  14   6  -8       1445.05       1280.49        82.62 o
  16   6  -8      26434.29      26300.52       624.44 o
  18   6  -8        599.83        498.04        71.62 o
  20   6  -8       7987.99       8138.62       223.59 o
   6   8  -8       4531.34       4652.96       164.78 o
   8   8  -8      19560.54      19496.20       661.30 o
  10   8  -8      10389.40      11160.50       383.77 o
  12   8  -8       2085.19       2256.68       171.29 o
  14   8  -8       4307.95       4732.63       147.09 o
  16   8  -8       1502.96       1534.84       104.12 o
  18   8  -8       4301.87       4712.44       157.71 o
  10  10  -8       1404.73       1157.82       121.42 o
  12  10  -8      13417.87      13494.89       446.65 o
  14  10  -8        854.31        724.18        99.74 o
  16  10  -8       7505.60       7809.86       299.21 o
   3   1  -7      11579.10      10190.67       236.11 o
   5   1  -7      55220.38      53564.52      1093.13 o
   7   1  -7      65338.77      61768.51      1326.17 o
   9   1  -7      41620.71      41050.67       835.56 o
  11   1  -7      12767.16      13486.22       394.61 o
  13   1  -7      22200.68      22331.93       487.54 o
  15   1  -7       5539.09       5498.24       216.82 o
  17   1  -7      19186.80      19339.08       455.32 o
  19   1  -7       6026.81       5860.69       210.32 o
  21   1  -7       8012.85       7708.42       214.58 o
   3   3  -7      40890.54      41356.54       824.82 o
   5   3  -7      52236.19      51240.99      1070.13 o
   7   3  -7      13610.57      12793.66       271.35 o
   9   3  -7      35052.98      35974.81      1049.41 o
  11   3  -7      26829.11      25636.82       797.90 o
  13   3  -7      18514.33      18574.05       398.58 o
  15   3  -7      13571.28      13989.24       317.35 o
  17   3  -7      28530.75      28310.89       605.59 o
  19   3  -7       4531.37       4360.38       145.63 o
  21   3  -7       8243.96       8072.48       222.29 o
   3   5  -7      31530.60      30294.12       871.62 o
   5   5  -7      42617.41      43337.15       863.13 o
   7   5  -7      26416.02      26720.77       548.84 o
   9   5  -7      27120.84      27746.08       587.19 o
  11   5  -7       8766.76       8113.67       200.68 o
  13   5  -7       7375.92       7570.22       194.55 o
  15   5  -7       2878.61       2688.17       109.88 o
  17   5  -7       9835.53       9433.56       344.74 o
  19   5  -7       1211.55       1123.15        82.79 o
  21   5  -7       6925.47       6899.87       202.31 o
   3   7  -7      14325.88      14930.24       420.63 o
   5   7  -7      14257.20      14756.78       429.30 o
   7   7  -7      15124.08      14328.59       311.13 o
   9   7  -7      19593.52      19493.38       420.05 o
  11   7  -7      15564.22      15170.74       324.98 o
  13   7  -7      17738.94      18696.30       852.10 o
  15   7  -7      13409.64      13372.14       318.73 o
  17   7  -7      17083.94      17195.46       390.87 o
  19   7  -7       5584.12       5499.16       168.56 o
   9   9  -7      12223.08      12159.28       398.95 o
  11   9  -7         93.57         20.73        49.87 o
  13   9  -7       3871.11       3614.89       123.93 o
  15   9  -7         76.24         32.52        55.19 o
  17   9  -7       1399.85       1429.29        97.55 o
   9  11  -7       7821.99       8330.23       247.18 o
  11  11  -7      11410.00      10624.19       372.93 o
  13  11  -7       8956.62       9501.06       329.57 o
  15  11  -7       8148.40       7888.47       200.40 o
   9  13  -7       2472.16       2653.88       130.09 o
   2   0  -6     143570.56     138474.39      4102.24 o
   6   0  -6     285150.38     283136.84      8122.08 o
  10   0  -6       7541.94       7003.29       251.51 o
  14   0  -6       2433.36       2558.48       151.77 o
  18   0  -6       9226.75       9847.97       329.57 o
  22   0  -6      12345.00      11860.07       420.63 o
   2   2  -6      29721.65      27883.08       802.23 o
   4   2  -6       1159.67       1058.08        69.38 o
   6   2  -6      65939.16      70748.43      1977.40 o
   8   2  -6       6394.31       6179.38       212.48 o
  10   2  -6      87910.84      87868.55      2549.81 o
  12   2  -6       1059.13        897.64        86.73 o
  14   2  -6      57788.41      58723.70      1180.53 o
  16   2  -6         54.62         34.03        50.52 o
  18   2  -6      49255.69      47559.02       996.55 o
  20   2  -6        321.43        232.00        64.39 o
  22   2  -6       7934.28       7689.66       214.58 o
   2   4  -6     159049.28     152637.08      4306.05 o
   4   4  -6       6588.75       5762.23       139.49 o
   6   4  -6      96313.19      92505.30      2586.66 o
   8   4  -6       3479.76       3587.32       143.10 o
  10   4  -6      24827.86      24910.94       408.21 o
  12   4  -6       6408.49       6891.13       136.24 o
  14   4  -6        544.61        468.09        60.41 o
  16   4  -6       3275.95       3295.09       116.04 o
  18   4  -6      10580.62      10163.31       254.45 o
  20   4  -6        979.53        914.94        78.15 o
  22   4  -6      10636.66      10994.34       277.39 o
   2   6  -6       4855.45       4657.30       143.10 o
   4   6  -6      10409.17       9723.22       217.45 o
   6   6  -6      37581.61      39580.46       795.67 o
   8   6  -6       2647.45       2341.91        91.38 o
  10   6  -6      50654.17      50791.86       702.03 o
  12   6  -6       5309.48       5019.28       110.13 o
  14   6  -6      39905.27      39307.54       837.66 o
  16   6  -6       3736.95       3480.39       125.76 o
  18   6  -6      24182.81      24193.34       531.94 o
  20   6  -6       1019.42        892.32        79.55 o
   4   8  -6       8859.89       8850.60       277.53 o
   6   8  -6      44430.95      44503.18      1227.20 o
   8   8  -6      10151.65       9760.54       274.78 o
  10   8  -6       5922.55       5944.79       107.66 o
  12   8  -6       9074.65       9408.90       177.44 o
  14   8  -6       1164.01       1205.70        66.47 o
  16   8  -6       7986.23       7917.20       236.33 o
  18   8  -6       3636.18       3495.75       129.64 o
  20   8  -6       2069.29       2089.29       114.22 o
   8  10  -6      13489.69      12570.67       283.52 o
  10  10  -6      19219.89      20025.00       335.21 o
  12  10  -6        563.31        457.16        54.18 o
  14  10  -6      16800.31      16963.68       376.82 o
  16  10  -6        409.20        318.33        57.30 o
  18  10  -6       5875.73       5906.18       251.51 o
   8  12  -6       6846.84       6825.50       216.82 o
  10  12  -6       3952.38       3936.23       112.34 o
  12  12  -6       8442.13       8851.84       217.64 o
  14  12  -6        294.12        361.41        84.56 o
   6  14  -6       1642.85       1708.54       112.75 o
   8  14  -6       2919.35       3000.79       138.76 o
  10  14  -6       4627.19       4687.65       177.79 o
   1   1  -5      46658.84      44842.75      1305.26 o
   3   1  -5      91094.48      90453.26      1832.11 o
   5   1  -5      83618.82      84467.66      4650.79 o
   7   1  -5     111453.47     107408.39      3139.56 o
   9   1  -5      30162.58      29071.25       832.59 o
  11   1  -5      36178.78      35051.16      1045.07 o
  13   1  -5      13040.61      13503.55       466.16 o
  15   1  -5      12578.46      13204.35       420.63 o
  17   1  -5       8690.08       8210.59       211.57 o
  19   1  -5      20456.49      20107.31       433.87 o
  21   1  -5       5578.81       5836.81       171.71 o
  23   1  -5       7943.75       7681.57       213.09 o
   1   3  -5      56478.40      54005.58      1556.77 o
   3   3  -5      47855.27      48036.27      1001.14 o
   5   3  -5      44965.18      45702.54       958.22 o
   7   3  -5      61559.48      58144.81      2736.27 o
   9   3  -5      21776.40      20493.13       283.23 o
  11   3  -5      46781.52      49096.17       672.00 o
  13   3  -5      30840.07      30271.21       509.35 o
  15   3  -5      22193.96      23073.29       482.94 o
  17   3  -5      13136.27      13009.73       302.02 o
  19   3  -5      22146.73      21497.41       472.21 o
  21   3  -5       5219.85       5017.48       162.51 o
  23   3  -5       5382.46       5314.30       167.09 o
   3   5  -5      56295.46      54826.39      1093.11 o
   5   5  -5      37558.44      35722.69       745.09 o
   7   5  -5      48037.91      49060.57       794.96 o
   9   5  -5      23530.25      23868.34       335.35 o
  11   5  -5      28490.46      28612.28       403.28 o
  13   5  -5       3828.05       3518.70       111.99 o
  15   5  -5       4305.90       4018.07        98.86 o
  17   5  -5       5838.30       5743.34       160.78 o
  19   5  -5      11923.78      11839.36       283.52 o
  21   5  -5       3481.83       3384.56       131.85 o
   3   7  -5      21758.28      23069.67       659.13 o
   5   7  -5      31579.64      31581.85       534.00 o
   7   7  -5      27669.65      28500.94       477.20 o
   9   7  -5      20199.14      19487.04       279.37 o
  11   7  -5      21396.21      21248.02       311.14 o
  13   7  -5      26176.12      25632.45       433.63 o
  15   7  -5      27162.44      27937.16       470.30 o
  17   7  -5      12022.12      11788.05       487.85 o
  19   7  -5      10486.32      10749.10       268.18 o
  21   7  -5       3131.50       2918.02       128.35 o
   5   9  -5      28896.37      28904.61       594.84 o
   7   9  -5      18170.16      18299.38       309.53 o
   9   9  -5      10521.36       9613.87       204.05 o
  11   9  -5       7432.30       7774.54       127.85 o
  13   9  -5        103.16        107.52        38.02 o
  15   9  -5       1659.10       1712.02        73.62 o
  17   9  -5       1391.11       1377.73        90.62 o
  19   9  -5       2109.67       1778.47       104.96 o
   5  11  -5      12824.04      12267.69       385.94 o
   7  11  -5       6970.21       7193.47       323.06 o
   9  11  -5       8571.43       8605.10       180.28 o
  11  11  -5      12175.51      12860.28       225.23 o
  13  11  -5      13291.02      13527.32       308.06 o
  15  11  -5      13035.80      14094.43       315.43 o
  17  11  -5       6386.63       6427.53       177.53 o
   5  13  -5       3635.24       3291.33       138.76 o
   7  13  -5       4280.33       4294.35       121.62 o
   9  13  -5       4223.62       3960.71       186.47 o
  11  13  -5       1569.61       1452.22        80.87 o
  13  13  -5        338.64        385.94        82.39 o
   3  15  -5        759.94        763.21        82.39 o
   5  15  -5       2615.85       2467.41       134.43 o
   7  15  -5       2844.15       2723.26       138.76 o
   4   0  -4     386152.62     384678.09     10936.41 o
   8   0  -4      86018.27      86667.38      2562.81 o
  12   0  -4       7413.32       7146.39       199.47 o
  16   0  -4       5439.04       5312.10       208.15 o
  20   0  -4      13240.28      13278.07       424.97 o
  24   0  -4      17737.37      17254.55       576.74 o
   2   2  -4      19875.22      19474.79       550.72 o
   6   2  -4      14618.18      15336.55       326.55 o
   8   2  -4     157425.22     161535.75      2208.88 o
  10   2  -4       3367.00       3541.43       173.07 o
  12   2  -4     130578.12     131113.64      2108.73 o
  14   2  -4       1813.06       2026.72        63.56 o
  16   2  -4      62973.19      64666.75      1322.60 o
  18   2  -4        852.95        746.16        62.80 o
  20   2  -4      31647.06      30903.41       671.52 o
  22   2  -4       1173.63       1079.83        82.79 o
  24   2  -4       2122.37       2026.07       145.27 o
   2   4  -4       1998.11       1860.32        78.06 o
   4   4  -4     144853.30     145575.94      4836.23 o
   6   4  -4      17602.03      18643.17       318.61 o
   8   4  -4      73108.35      75310.56      1030.95 o
  10   4  -4       5965.34       5859.89        78.35 o
  12   4  -4       8157.68       8262.33       115.40 o
  14   4  -4       6097.68       6464.05       132.74 o
  16   4  -4       1471.34       1563.16        63.02 o
  18   4  -4       1952.41       1812.21        92.58 o
  20   4  -4      13170.44      12829.27       302.02 o
  22   4  -4        780.18        738.18        76.47 o
   2   6  -4      39059.36      39803.85      1118.79 o
   4   6  -4      46517.70      44413.45       744.22 o
   6   6  -4       9050.17       9144.41       173.50 o
   8   6  -4      70052.53      72287.78       988.35 o
  10   6  -4       4790.09       4242.61        76.66 o
  12   6  -4      71891.80      72480.12      1185.42 o
  14   6  -4        821.92        817.39        49.12 o
  16   6  -4      34656.13      34382.38       582.94 o
  18   6  -4       4813.84       4492.15       140.95 o
  20   6  -4      18362.74      18316.71       522.54 o
  22   6  -4        752.76        712.63        77.79 o
   2   8  -4       1560.49       1691.20        95.40 o
   4   8  -4     100542.38      98418.21      2015.59 o
   6   8  -4      11567.71      10750.12       257.61 o
   8   8  -4      15104.50      14177.04       214.05 o
  10   8  -4      10481.38      10235.82       151.62 o
  12   8  -4       4382.87       4285.39        82.17 o
  14   8  -4      16125.99      15483.31       275.19 o
  16   8  -4       1688.88       1707.95        90.09 o
  18   8  -4       3723.33       3762.75       133.15 o
  20   8  -4       4817.98       4497.05       151.57 o
   2  10  -4      25370.72      24361.92       719.84 o
   4  10  -4       8173.79       7987.66       264.52 o
   6  10  -4      17287.33      16742.86       533.38 o
   8  10  -4      22005.94      21959.81       363.88 o
  10  10  -4       8359.64       7621.25       124.39 o
  12  10  -4      24464.54      24228.66       349.66 o
  14  10  -4       1204.35       1253.28       133.88 o
  16  10  -4      14777.57      15508.22       281.93 o
  18  10  -4       1290.22       1185.48        67.51 o
   4  12  -4       7084.71       6669.39       247.18 o
   6  12  -4       8569.23       8377.29       375.10 o
   8  12  -4       9999.95       9827.58       217.12 o
  10  12  -4       8295.81       8191.26       187.66 o
  12  12  -4       1444.26       1199.18        71.88 o
  14  12  -4      11022.33      11582.54       372.93 o
  16  12  -4        657.47        628.78        91.06 o
   4  14  -4       1487.89       1422.32       123.59 o
   6  14  -4       6387.03       6264.53       251.51 o
   8  14  -4       3139.47       3113.71       108.05 o
  10  14  -4       2227.66       2275.14        95.68 o
  12  14  -4       6670.32       6911.53       260.18 o
   0  16  -4       1830.50       1569.78       112.75 o
   2  16  -4        200.23         86.73        69.38 o
   4  16  -4       4276.55       4405.79       182.13 o
   1   1  -3      41681.33      37956.55      1014.72 o
   5   1  -3     162285.02     156499.25      3371.55 o
   7   1  -3      21269.85      19229.70       607.10 o
   9   1  -3      56228.69      59688.06      1262.89 o
  11   1  -3      36641.81      39482.05       554.02 o
  13   1  -3      21329.78      22197.58       316.59 o
  15   1  -3      18881.27      19292.66       524.70 o
  17   1  -3      18858.26      18172.19       533.38 o
  19   1  -3       5240.69       4950.70       150.25 o
  21   1  -3      15804.28      16000.63       357.21 o
  23   1  -3       7384.09       7368.24       203.89 o
   1   3  -3      72144.12      73623.47      2137.85 o
   3   3  -3     112256.82     115658.84      1894.60 o
   5   3  -3      39695.94      38713.33       917.15 o
   7   3  -3      59648.96      62549.57       850.51 o
   9   3  -3      64803.39      63323.41       708.27 o
  11   3  -3      35692.57      34205.45       375.86 o
  13   3  -3      57017.21      57826.68       637.12 o
  15   3  -3      29272.40      29130.87       491.15 o
  17   3  -3      16534.12      16952.61       315.45 o
  19   3  -3      11602.98      11200.65       266.77 o
  21   3  -3      14950.59      15244.70       346.49 o
  23   3  -3       2586.22       2487.44       111.89 o
   1   5  -3     109827.15     108814.18      2153.80 o
   3   5  -3     103746.75     110275.43      2182.79 o
   5   5  -3      42791.31      39149.14       647.43 o
   7   5  -3      38449.34      36186.93       721.77 o
   9   5  -3      46804.28      46209.75       633.53 o
  11   5  -3       6949.54       6747.61        94.42 o
  13   5  -3      13497.83      13205.11       157.72 o
  15   5  -3       4752.60       4554.49       106.50 o
  17   5  -3       7292.21       6907.60       146.35 o
  19   5  -3      10593.42      10405.22       252.96 o
  21   5  -3       8836.12       9089.38       232.98 o
  23   5  -3       4193.89       4118.59       148.69 o
   1   7  -3       5002.62       4423.13       147.44 o
   3   7  -3      14002.31      14897.17       689.49 o
   5   7  -3      33109.67      34905.55       564.05 o
   7   7  -3      30166.09      30106.84       425.06 o
   9   7  -3      37691.51      38323.62       476.76 o
  11   7  -3      38177.71      38172.22       473.90 o
  13   7  -3      33793.02      35984.53       446.29 o
  15   7  -3      22614.26      22350.05       319.10 o
  17   7  -3      18095.08      18945.54       329.31 o
  19   7  -3       7580.55       7307.29       197.76 o
  21   7  -3       7661.59       7880.70       211.51 o
   3   9  -3      56677.37      57770.23      1155.89 o
   5   9  -3      43133.11      43853.32      1602.30 o
   7   9  -3       7105.06       6652.89       113.02 o
   9   9  -3       8240.08       8089.92       132.36 o
  11   9  -3      11529.86      11664.56       156.90 o
  13   9  -3        528.33        424.53        28.13 o
  15   9  -3       1194.32       1071.24        49.33 o
  17   9  -3       3478.75       3515.92        97.21 o
  19   9  -3       2616.72       2539.67        87.60 o
   1  11  -3       4014.48       3876.75       156.11 o
   3  11  -3       4477.65       4770.04       177.79 o
   5  11  -3       5797.89       5791.31       145.05 o
   7  11  -3      22237.16      22130.03       448.26 o
   9  11  -3      11690.39      12139.17       214.74 o
  11  11  -3      12937.67      13066.44       223.01 o
  13  11  -3      21034.67      21660.24       365.14 o
  15  11  -3       9375.10       9527.08       316.56 o
  17  11  -3       7169.66       7442.49       194.69 o
   1  13  -3      26161.81      26022.76       763.21 o
   3  13  -3       7817.59       7618.57       201.64 o
   5  13  -3       9615.47       9570.16       214.05 o
   7  13  -3       9245.07       9195.95       207.90 o
   9  13  -3       2438.23       2440.69        90.11 o
  11  13  -3       1445.08       1470.67        78.15 o
  13  13  -3         90.27        -15.32        44.78 o
  15  13  -3        754.36        867.28        99.74 o
   1  15  -3        169.08        186.47        65.05 o
   3  15  -3       1094.18       1170.85        73.59 o
   5  15  -3       2903.53       3199.02       109.88 o
   7  15  -3       5066.42       5206.21       188.63 o
   9  15  -3       2850.87       2885.36       121.42 o
   6   0  -2     125058.19     120760.19      3438.77 o
  10   0  -2      61320.76      64500.21      1232.10 o
  14   0  -2       1542.90       1575.66       173.46 o
  18   0  -2      15046.76      14613.68       477.00 o
  22   0  -2      21513.60      20975.19       654.80 o
   2   2  -2       4316.17       4089.90        90.10 o
   4   2  -2      17736.71      18089.17       350.04 o
   6   2  -2     138294.38     144064.56      1731.52 o
   8   2  -2       2568.47       2834.15        48.44 o
  10   2  -2     187065.00     187275.69      2064.65 o
  12   2  -2       7995.67       8513.22       100.56 o
  14   2  -2     126356.91     125254.95      1379.69 o
  16   2  -2       1406.77       1558.32        50.00 o
  18   2  -2      37677.59      38297.47       803.37 o
  20   2  -2        408.52        346.57        65.05 o
  22   2  -2      14543.87      14564.47       394.61 o
  24   2  -2        309.52        242.52        67.46 o
   2   4  -2     323624.78     325098.66      6719.05 o
   4   4  -2      11128.87      10764.38       229.71 o
   6   4  -2     122112.59     120673.15      1620.42 o
   8   4  -2       9413.60       9357.07       123.43 o
  10   4  -2      30639.77      31953.43       497.66 o
  12   4  -2      12943.71      12770.48       161.31 o
  14   4  -2       1691.35       1796.47        59.33 o
  16   4  -2       4507.57       4586.29       107.23 o
  18   4  -2      10015.81       9805.20       239.31 o
  20   4  -2       1493.06       1409.94        88.29 o
  22   4  -2      18085.80      18138.80       400.14 o
  24   4  -2        210.77        134.32        62.80 o
   2   6  -2       9805.98      10513.59       457.49 o
   4   6  -2      21324.01      23089.00       363.13 o
   6   6  -2      78110.02      78330.38       952.82 o
   8   6  -2      17957.20      17424.90       219.96 o
  10   6  -2      87799.02      88249.02      1067.04 o
  12   6  -2       1364.55       1224.64        38.40 o
  14   6  -2      67371.71      69183.95       763.85 o
  16   6  -2        236.25        210.93        38.83 o
  18   6  -2      26996.42      27458.98       471.23 o
  20   6  -2       2838.44       2780.96       127.92 o
  22   6  -2       7976.02       7784.21       211.51 o
   2   8  -2     104054.46     106175.03      4605.26 o
   4   8  -2       2845.45       3038.56        65.50 o
   6   8  -2      53432.05      53927.34       666.63 o
   8   8  -2      19628.63      18635.07       239.87 o
  10   8  -2      15910.07      17029.40       256.75 o
  12   8  -2      17156.55      17266.43       221.33 o
  14   8  -2         23.90         41.33        35.55 o
  16   8  -2       9682.17      10131.81       166.12 o
  18   8  -2       4735.49       4721.70       150.10 o
  20   8  -2       2987.53       2972.94       119.11 o
   4  10  -2      24658.19      25282.58       415.81 o
   6  10  -2      16503.47      17429.32       245.14 o
   8  10  -2      10170.95       9844.94       140.52 o
  10  10  -2      27705.66      27538.29       345.06 o
  12  10  -2       3903.15       3579.92        66.01 o
  14  10  -2      21428.94      21090.17       306.79 o
  16  10  -2       1151.04       1075.77        52.80 o
  18  10  -2      12667.35      13494.76       253.47 o
   2  12  -2      17942.57      18408.97       381.01 o
   4  12  -2       3651.62       3489.13       104.96 o
   6  12  -2      22464.55      22070.08       449.96 o
   8  12  -2      11944.71      11894.12       264.58 o
  10  12  -2       2197.32       2146.93        68.22 o
  12  12  -2      13827.23      13972.65       238.06 o
  14  12  -2        209.21        273.67        84.95 o
  16  12  -2       6861.99       6940.05       180.21 o
   0  14  -2      16387.13      15958.98       342.77 o
   2  14  -2       1465.96       1243.49        75.08 o
   4  14  -2      14445.43      15084.02       555.06 o
   6  14  -2       3878.14       3933.17       118.53 o
   8  14  -2       4511.72       4424.32       128.35 o
  10  14  -2       4679.94       4645.79       132.72 o
  12  14  -2        340.33        305.62        51.86 o
   2  16  -2       3271.31       3500.02       100.29 o
   4  16  -2       1758.86       1659.88        74.39 o
   6  16  -2       2500.89       2473.49       110.58 o
   3   1  -1      25114.96      27758.13       350.76 o
   5   1  -1      91278.86      99249.45      1581.50 o
   7   1  -1      55177.02      55931.87       685.69 o
   9   1  -1      43917.27      42507.56       478.72 o
  11   1  -1      57620.47      54919.95       658.04 o
  13   1  -1      54146.15      56545.57       670.72 o
  15   1  -1      30698.39      31850.26       385.46 o
  17   1  -1      15249.55      14805.82       222.44 o
  19   1  -1      15552.34      15753.76       364.89 o
  21   1  -1       6678.30       6291.98       210.32 o
  23   1  -1       7212.39       7220.80       196.17 o
   1   3  -1      30373.32      30710.76       466.30 o
   3   3  -1      53319.34      56251.43       789.05 o
   5   3  -1      66157.38      73263.67       895.18 o
   7   3  -1      56614.36      57827.90       766.21 o
   9   3  -1     120363.83     118062.89      1319.85 o
  11   3  -1      84617.41      87482.26       969.02 o
  13   3  -1      33006.05      33199.53       410.80 o
  15   3  -1      34130.61      33413.95       701.04 o
  17   3  -1      24114.93      24683.52       362.08 o
  19   3  -1      10896.57      11236.19       299.61 o
  21   3  -1       5064.62       4813.51       147.09 o
  23   3  -1       8142.85       7970.44       346.91 o
   3   5  -1     105158.21     108250.15      2177.75 o
   5   5  -1     117251.75     128487.05      2426.34 o
   7   5  -1      47120.62      43870.39      1140.90 o
   9   5  -1       8691.69       7749.85       117.23 o
  11   5  -1      16533.18      16451.17       309.81 o
  13   5  -1      13041.07      13559.45       162.08 o
  15   5  -1      16596.27      16671.31       195.36 o
  17   5  -1       8940.16       9159.49       182.52 o
  19   5  -1       4542.32       4883.97       117.46 o
  21   5  -1       9385.25       8939.69       226.91 o
  23   5  -1      10495.73      10823.73       266.72 o
   1   7  -1      36300.16      39507.77       865.43 o
   3   7  -1       2303.31       2141.00        46.43 o
   5   7  -1      13873.76      13749.92       181.78 o
   7   7  -1      45295.18      45205.59       615.41 o
   9   7  -1      61021.44      62060.06       760.47 o
  11   7  -1      52373.10      52560.79       645.80 o
  13   7  -1      29927.49      29100.92       330.36 o
  15   7  -1      20054.68      20918.48       241.66 o
  17   7  -1      13539.14      13567.30       245.97 o
  19   7  -1      12003.24      12555.07       235.95 o
  21   7  -1       5140.80       5091.99       162.51 o
   1   9  -1      70979.76      69989.21      2426.22 o
   3   9  -1      53746.94      54928.75       846.18 o
   5   9  -1      28571.64      29160.50       540.10 o
   7   9  -1      23726.75      23657.81       344.60 o
   9   9  -1      10339.56      10553.40       145.12 o
  11   9  -1       1949.14       1680.76       122.24 o
  13   9  -1       5628.39       5461.67        88.62 o
  15   9  -1       3117.44       2894.16        54.60 o
  17   9  -1       2725.33       2743.99        70.56 o
  19   9  -1       5722.37       5602.77       134.06 o
  21   9  -1       5318.12       5768.42       139.26 o
   1  11  -1        642.93        628.22        38.34 o
   3  11  -1       1807.79       1880.24        63.39 o
   5  11  -1       8996.19       8812.98       160.68 o
   7  11  -1      11739.64      11563.00       177.50 o
   9  11  -1      25353.51      25481.44       358.13 o
  11  11  -1      23692.12      24206.51       337.97 o
  13  11  -1      11041.25      11132.54       168.23 o
  15  11  -1      10843.94      11331.20       177.13 o
  17  11  -1       8958.76       8872.91       222.16 o
   1  13  -1      12953.83      13128.81       203.38 o
   3  13  -1      19501.05      19111.94       390.22 o
   5  13  -1      18221.27      18135.29       373.49 o
   7  13  -1       8802.61       9219.16       171.58 o
   9  13  -1       4949.18       4825.66       107.42 o
  11  13  -1        758.29        727.93        71.41 o
  13  13  -1        336.67        246.53        38.83 o
  15  13  -1        116.84         57.39        54.21 o
   1  15  -1        681.94        699.31        41.79 o
   3  15  -1       1792.69       1799.75        66.04 o
   5  15  -1       2516.53       2510.01        78.42 o
   7  15  -1       3769.90       3632.17       145.27 o
   9  15  -1       7116.67       7317.10       186.74 o
  11  15  -1       4762.26       4887.08       153.94 o
   4   0   0      14981.12      14387.33       230.47 o
   8   0   0     140847.95     133983.05      2533.16 o
  12   0   0      13913.10      15672.18       256.81 o
  16   0   0       1694.35        910.58       212.48 o
  20   0   0      32004.90      32470.99       967.02 o
  24   0   0      13948.61      14626.69       485.68 o
   2   2   0       1350.49       1770.01       107.66 o
   4   2   0      29441.51      26879.67       363.24 o
   6   2   0       1109.57        999.31        43.12 o
   8   2   0     161150.41     165047.48      2590.96 o
  10   2   0        405.74        258.24        23.85 o
  12   2   0     158818.58     155096.31      1920.52 o
  14   2   0       1812.08       1138.52       182.13 o
  16   2   0      76996.73      77906.44       942.85 o
  18   2   0       3074.17       3037.83        70.45 o
  20   2   0      18245.70      18343.27       325.10 o
  22   2   0          2.91        -76.32        53.59 o
  24   2   0       9912.04      10342.01       273.19 o
   2   4   0      24537.41      28437.87       385.12 o
   4   4   0     349009.94     350671.00      5341.24 o
   6   4   0      11170.33      10019.44       142.18 o
   8   4   0      56913.51      53439.69      1010.19 o
  10   4   0      15847.45      17186.46       219.78 o
  12   4   0      11249.37      12597.78       202.66 o
  14   4   0       8546.71       8563.40       107.38 o
  16   4   0       4187.12       4152.54        63.61 o
  18   4   0       3287.97       3131.05        75.73 o
  20   4   0      15708.32      16385.65       295.17 o
  22   4   0        345.82        345.85        62.88 o
  24   4   0      16101.81      15992.72       371.02 o
   2   6   0      12891.90      12061.73       194.19 o
   4   6   0      17925.23      18310.92       228.05 o
   6   6   0      46339.80      50133.54       676.47 o
   8   6   0      64718.37      65669.10      1003.37 o
  10   6   0         28.92         54.71        20.46 o
  12   6   0      90985.12      90232.15      1004.26 o
  14   6   0        451.85        366.24        23.92 o
  16   6   0      51579.13      52539.43       592.26 o
  18   6   0        136.44        134.16        39.02 o
  20   6   0      12805.41      12966.94       243.47 o
  22   6   0       6061.60       6046.66       176.29 o
   2   8   0       3064.83       2953.01        56.25 o
   4   8   0      54637.64      53144.96       816.86 o
   6   8   0      10426.07      10592.77       154.72 o
   8   8   0      54342.04      57521.41       778.72 o
  10   8   0      32419.71      34547.70       474.68 o
  12   8   0       1306.64       1279.61       105.15 o
  14   8   0      10802.30      11126.40       138.65 o
  16   8   0       1882.12       1934.55        46.00 o
  18   8   0       7153.19       7636.17       158.51 o
  20   8   0       8945.99       9182.57       201.92 o
  22   8   0       1452.88       1465.58       101.05 o
   2  10   0      36241.21      36342.57       701.20 o
   4  10   0      11117.89      11560.10       195.06 o
   6  10   0      14922.47      15139.50       250.80 o
   8  10   0      26329.88      27844.06       387.82 o
  10  10   0         21.51         -8.21        30.93 o
  12  10   0      20727.28      20593.69       389.94 o
  14  10   0       2371.14       2360.95       103.84 o
  16  10   0      19965.34      20836.26       300.37 o
  18  10   0       3348.28       3274.53       173.46 o
  20  10   0       7744.52       7875.38       206.82 o
   0  12   0       6160.56       6604.03       156.02 o
   2  12   0        609.47        515.52        29.67 o
   4  12   0      44154.75      44603.22       639.05 o
   6  12   0       8675.82       8469.48       160.58 o
   8  12   0       6223.08       6483.75       128.41 o
  10  12   0      19477.70      20279.63       333.92 o
  12  12   0         52.27         89.05        30.64 o
  14  12   0       9487.27      10015.47       160.37 o
  16  12   0        634.80        646.06        50.34 o
   2  14   0      15024.16      14608.26       220.27 o
   4  14   0       3559.05       3812.05        81.24 o
   6  14   0       8916.13       9072.11       147.19 o
   8  14   0       4918.85       4972.66       126.00 o
  10  14   0       2045.34       1752.35        71.41 o
  12  14   0       2969.76       2722.52        83.62 o
   0  16   0       3389.66       3472.61       205.98 o
   2  16   0        920.15        985.43        53.51 o
   4  16   0       2674.06       2359.92        81.46 o
   6  16   0       1973.74       1782.16        72.91 o
   8  16   0       2132.92       2241.04        89.13 o
   3   1   1      27109.73      29919.12       388.24 o
   5   1   1      90290.87     103536.55      3896.89 o
   7   1   1      55696.26      57142.45       688.64 o
   9   1   1      44420.62      43559.43       521.57 o
  11   1   1      57090.65      54073.49       673.84 o
  13   1   1      54750.27      54447.41       849.55 o
  15   1   1      30329.09      30983.18       387.08 o
  17   1   1      15067.36      14591.75       175.24 o
  19   1   1      16049.82      16823.11       251.16 o
  21   1   1       6420.27       6450.10       139.08 o
  23   1   1       6982.45       6766.63       191.63 o
   1   3   1      28309.30      28987.74       450.87 o
   3   3   1      54047.74      57457.70       748.43 o
   5   3   1      67029.05      73869.55      1197.04 o
   7   3   1      55521.16      55983.39       689.18 o
   9   3   1     120550.46     119196.54      1912.36 o
  11   3   1      84335.71      86654.20      1190.24 o
  13   3   1      32039.85      32488.11       371.84 o
  15   3   1      35113.65      35426.64       392.35 o
  17   3   1      24708.01      24885.54       286.85 o
  19   3   1      10609.89      10967.92       176.44 o
  21   3   1       4819.16       4887.82       119.22 o
  23   3   1       7999.34       8028.56       213.09 o
   3   5   1     106645.82     110677.78      1766.25 o
   5   5   1     116358.12     118588.14      4368.68 o
   7   5   1      48191.07      48418.14       629.41 o
   9   5   1       8602.66       7476.18       114.05 o
  11   5   1      16670.59      16677.22       208.93 o
  13   5   1      13572.38      13736.09       176.66 o
  15   5   1      16450.56      16443.69       196.05 o
  17   5   1       9415.18       9766.33       122.78 o
  19   5   1       4702.65       5129.34       138.86 o
  21   5   1       8984.30       8842.30       180.01 o
  23   5   1      10385.64      10511.10       266.72 o
   1   7   1      36384.22      40237.52       487.84 o
   3   7   1       2469.38       2271.50        41.03 o
   5   7   1      12684.57      11905.49       174.55 o
   7   7   1      44897.03      45528.77       615.41 o
   9   7   1      62068.21      62485.88       841.32 o
  11   7   1      52910.22      52773.84       714.84 o
  13   7   1      29537.28      28445.00       358.72 o
  15   7   1      19760.92      20401.14       242.41 o
  17   7   1      13399.18      13369.66       165.40 o
  19   7   1      12159.51      12644.36       236.87 o
  21   7   1       5282.82       5558.36       131.75 o
   1   9   1      70704.73      73075.05      1355.71 o
   3   9   1      54328.53      54787.49       596.73 o
   5   9   1      27660.21      28621.03       454.28 o
   7   9   1      24684.10      25875.93       345.70 o
   9   9   1      10788.91      11025.95       162.81 o
  11   9   1       1687.91       1588.13       152.39 o
  13   9   1       5779.03       5765.60       143.33 o
  15   9   1       2930.40       2684.03        55.11 o
  17   9   1       2608.26       2479.39        55.09 o
  19   9   1       5761.50       5735.55       251.51 o
  21   9   1       5388.48       5781.49       168.56 o
   1  11   1        579.80        506.31        29.97 o
   3  11   1       1557.40       1587.92        45.47 o
   5  11   1       9248.19       9042.70       125.07 o
   7  11   1      12083.84      12195.75       204.94 o
   9  11   1      25719.86      25363.31       408.27 o
  11  11   1      23390.31      23301.86       384.97 o
  13  11   1      10432.32      10456.33       230.70 o
  15  11   1      10947.35      11693.97       180.41 o
  17  11   1       9131.30       9143.30       178.07 o
   1  13   1      13514.00      14024.13       246.33 o
   3  13   1      19309.34      19221.53       247.16 o
   5  13   1      17895.23      18135.53       234.75 o
   7  13   1       8929.48       9473.55       222.20 o
   9  13   1       4926.81       4967.19        94.16 o
  11  13   1        712.75        651.90        67.80 o
  13  13   1        355.24        242.65        41.12 o
  15  13   1         99.46         85.39        40.55 o
   1  15   1        700.82        652.58        45.07 o
   3  15   1       1789.44       1652.78        50.70 o
   5  15   1       2412.13       2381.68        67.43 o
   7  15   1       3719.52       3577.91        81.51 o
   9  15   1       7257.28       7773.48       133.10 o
  11  15   1       4744.47       4697.03        98.95 o
   6   0   2     129007.59     127464.30      2377.43 o
  10   0   2      63156.41      67470.11      1808.28 o
  14   0   2       1440.78       1499.61        70.52 o
  18   0   2      15461.66      15120.73       254.98 o
  22   0   2      20969.46      20988.20       654.80 o
   0   2   2       2337.18       1924.48        55.40 o
   2   2   2       4670.47       4597.99       105.69 o
   4   2   2      17856.71      18300.46       199.50 o
   6   2   2     134773.31     139964.11      1909.25 o
   8   2   2       2815.22       2919.34       176.60 o
  10   2   2     185421.31     182637.94      2545.42 o
  12   2   2       7867.47       8241.92       112.82 o
  14   2   2     126589.76     123459.46      1500.85 o
  16   2   2       1358.36       1511.02        43.43 o
  18   2   2      37617.86      38690.86       439.37 o
  20   2   2        394.99        307.92        35.91 o
  22   2   2      14544.19      14999.75       275.12 o
  24   2   2        321.55        185.20        62.80 o
   2   4   2     329142.62     347610.03      4531.77 o
   4   4   2      11683.26      11269.76       158.98 o
   6   4   2     121018.92     119866.24      1902.99 o
   8   4   2       9890.76       9807.04       137.34 o
  10   4   2      30823.88      32463.47       526.35 o
  12   4   2      12166.06      11776.08       159.28 o
  14   4   2       1660.15       1778.99        52.80 o
  16   4   2       4789.99       4805.87        70.97 o
  18   4   2      10900.01      10453.18       129.70 o
  20   4   2       1586.65       1480.27        75.73 o
  22   4   2      17267.63      17098.46       317.72 o
  24   4   2        186.20        136.60        61.33 o
   0   6   2      41235.71      39622.75       946.22 o
   2   6   2      10815.73      11725.93       225.90 o
   4   6   2      20477.95      22398.45       267.30 o
   6   6   2      77418.34      78489.77      1054.33 o
   8   6   2      18511.43      17480.88       340.11 o
  10   6   2      86847.27      87334.58      1180.94 o
  12   6   2       1255.06       1182.85        61.44 o
  14   6   2      66666.66      67383.34       831.64 o
  16   6   2        181.15        213.13        24.76 o
  18   6   2      27313.55      27609.87       320.52 o
  20   6   2       2799.30       2870.98        90.94 o
  22   6   2       7970.91       7983.31       167.63 o
   2   8   2     104211.94     108548.02      1279.78 o
   4   8   2       2945.31       3088.69        48.54 o
   6   8   2      54534.95      55087.05       654.24 o
   8   8   2      19896.06      19187.41       266.75 o
  10   8   2      15418.53      16475.35       334.00 o
  12   8   2      16634.23      16891.40       246.46 o
  14   8   2         20.85         24.39        40.49 o
  16   8   2      10205.13      10869.73       147.00 o
  18   8   2       4552.34       4657.66        74.88 o
  20   8   2       3070.58       3136.60        95.95 o
   0  10   2      42584.38      41907.48      1175.17 o
   4  10   2      24740.59      25904.27       350.36 o
   6  10   2      16093.42      16961.06       241.56 o
   8  10   2      11100.18      11029.85       289.17 o
  10  10   2      27703.88      27224.79       436.57 o
  12  10   2       3637.61       3226.05        84.83 o
  14  10   2      21270.85      21009.85       415.99 o
  16  10   2       1060.65       1063.49        48.49 o
  18  10   2      12841.17      13588.94       245.34 o
   2  12   2      17883.72      18921.75       218.88 o
   4  12   2       3558.88       3652.58        68.02 o
   6  12   2      22545.85      22512.19       282.39 o
   8  12   2      12316.22      12540.79       185.70 o
  10  12   2       2102.01       2116.07        62.56 o
  12  12   2      13660.97      13854.60       206.61 o
  14  12   2        218.98        227.75        34.76 o
  16  12   2       7109.72       7526.94       105.59 o
   0  14   2      16809.42      16589.62       278.38 o
   2  14   2       1385.67       1337.85        48.48 o
   4  14   2      14130.46      14542.17       195.98 o
   6  14   2       3796.72       3890.27        83.29 o
   8  14   2       4482.12       4361.52        89.19 o
  10  14   2       4804.78       4605.05        92.53 o
  12  14   2        351.79        288.53        43.81 o
   2  16   2       3202.01       3197.24       110.88 o
   4  16   2       1778.40       1784.97        56.21 o
   6  16   2       2617.91       2722.84        74.24 o
   1   1   3      36583.85      35053.59       356.30 o
   3   1   3     426764.41     433640.44     11187.92 o
   5   1   3     165215.97     163032.78      1890.88 o
   7   1   3      20382.87      18373.82       297.88 o
   9   1   3      55659.42      61257.59       810.15 o
  11   1   3      36928.89      39163.55       530.85 o
  13   1   3      21308.93      21736.18       303.45 o
  15   1   3      18674.42      18380.09       236.64 o
  17   1   3      19173.47      18714.56       220.28 o
  19   1   3       5420.39       5295.33        78.30 o
  21   1   3      15459.27      15436.79       243.66 o
  23   1   3       7207.00       7229.57       159.30 o
   1   3   3      73766.03      75433.61       815.73 o
   3   3   3     113493.13     116899.05      1558.47 o
   5   3   3      37161.67      36271.81       639.33 o
   7   3   3      59417.94      61116.82       733.10 o
   9   3   3      64612.69      64259.39       757.02 o
  11   3   3      34621.14      32703.53       412.07 o
  13   3   3      56757.79      56418.77       696.51 o
  15   3   3      29940.32      29328.89       363.99 o
  17   3   3      17171.45      17353.51       223.01 o
  19   3   3      11565.26      11356.99       143.83 o
  21   3   3      14607.54      14758.24       234.37 o
  23   3   3       2450.68       2490.18       106.04 o
   1   5   3     108944.43     109341.31      4535.64 o
   3   5   3     103763.82     109771.66      1304.18 o
   5   5   3      42730.63      39835.32       431.78 o
   7   5   3      38889.23      36971.29       442.73 o
   9   5   3      46180.16      45273.22       503.69 o
  11   5   3       7047.84       6891.79        97.16 o
  13   5   3      13831.98      13528.88       175.21 o
  15   5   3       5088.59       4921.00        78.98 o
  17   5   3       7724.60       7553.73       108.08 o
  19   5   3      10544.17      10449.84       135.71 o
  21   5   3       8546.00       8966.62       156.44 o
  23   5   3       4009.30       3965.54       151.76 o
   1   7   3       4686.64       4328.14        63.86 o
   3   7   3      14257.28      15017.18       205.96 o
   5   7   3      32053.43      34010.25       351.11 o
   7   7   3      30679.07      30497.78       368.29 o
   9   7   3      38262.91      39119.61       517.47 o
  11   7   3      38458.00      38479.89       428.35 o
  13   7   3      33433.93      35975.84       446.27 o
  15   7   3      21885.75      21821.04       280.93 o
  17   7   3      18273.84      18441.48       241.36 o
  19   7   3       7897.71       7472.64       116.56 o
  21   7   3       7719.08       7686.30       166.75 o
   1   9   3      45142.07      44727.81       538.02 o
   3   9   3      56904.66      58426.01       783.20 o
   5   9   3      43214.81      43687.18       684.91 o
   7   9   3       7858.70       7489.13       111.65 o
   9   9   3       8359.97       8530.67       129.81 o
  11   9   3      11496.25      11408.30       171.38 o
  13   9   3        634.44        460.76        29.94 o
  15   9   3       1121.50        975.78        39.45 o
  17   9   3       3292.38       3306.37        76.75 o
  19   9   3       2574.40       2508.67        73.84 o
   1  11   3       3971.92       3990.08        77.57 o
   3  11   3       4141.19       4347.61        66.58 o
   5  11   3       5845.72       5739.50        81.50 o
   7  11   3      23039.03      22657.51       282.80 o
   9  11   3      11840.81      12238.95       181.90 o
  11  11   3      12346.17      12287.81       205.92 o
  13  11   3      20834.84      21866.71       307.85 o
  15  11   3       9433.15       9444.58       136.11 o
  17  11   3       7261.24       7931.90       133.32 o
   1  13   3      26543.14      26075.27       297.87 o
   3  13   3       7791.77       8068.47       107.22 o
   5  13   3       9524.38       9571.27       136.32 o
   7  13   3       9160.42       8951.53       146.16 o
   9  13   3       2333.72       2322.39       117.67 o
  11  13   3       1453.93       1409.64        54.92 o
  13  13   3         98.54        -15.90        34.01 o
  15  13   3        724.75        792.69        45.03 o
   1  15   3        159.80         58.56        27.90 o
   3  15   3       1051.93       1154.57        47.29 o
   5  15   3       2839.22       3024.17        67.44 o
   7  15   3       5054.46       5280.39       102.94 o
   9  15   3       2977.36       2772.54        98.89 o
   0   0   4      52129.45      54615.82      1088.44 o
   8   0   4      87681.61      91843.74      1705.26 o
  12   0   4       7350.03       7050.39       156.02 o
  16   0   4       5730.51       5464.48       184.30 o
  20   0   4      12678.47      12643.85       227.65 o
  24   0   4      17737.91      17861.65       572.41 o
   2   2   4      19308.60      18906.66       194.49 o
   6   2   4      15339.59      15690.20       187.41 o
   8   2   4     156696.91     159133.70      1904.87 o
  10   2   4       3274.28       3459.67        52.71 o
  12   2   4     130709.01     128717.80      1536.84 o
  14   2   4       1844.70       2125.25        54.66 o
  16   2   4      62991.01      63871.08       782.43 o
  18   2   4        790.98        866.07        39.96 o
  20   2   4      31724.06      31905.35       367.05 o
  22   2   4       1188.36       1282.85        62.65 o
  24   2   4       2198.70       2288.16        90.06 o
   0   4   4     252916.30     258396.33      3947.30 o
   2   4   4       1976.61       2029.64        90.07 o
   4   4   4     142371.27     135142.19      2717.61 o
   6   4   4      18170.49      19336.46       211.00 o
   8   4   4      73352.22      74640.38       889.90 o
  10   4   4       5236.70       5142.84        78.03 o
  12   4   4       8588.33       8703.25       105.37 o
  14   4   4       6167.73       6576.46        97.70 o
  16   4   4       1635.69       1960.35        58.95 o
  18   4   4       2118.39       2084.37        52.73 o
  20   4   4      13097.19      12730.09       161.03 o
  22   4   4        740.05        770.00        46.50 o
   2   6   4      38364.45      39352.75       592.34 o
   4   6   4      47060.45      46125.75       545.73 o
   6   6   4       9851.39      10161.01       115.65 o
   8   6   4      69892.26      71369.23       890.77 o
  10   6   4       4824.94       4373.28        63.01 o
  12   6   4      71916.41      72456.93       798.08 o
  14   6   4        787.26        806.76        30.53 o
  16   6   4      34848.61      34935.63       433.01 o
  18   6   4       4791.11       4862.18        82.40 o
  20   6   4      18358.75      18555.14       377.37 o
  22   6   4        737.74        769.54        58.38 o
   0   8   4      57396.10      57712.22       886.74 o
   2   8   4       1553.09       1806.19        64.84 o
   4   8   4     101490.94     103548.34      1210.72 o
   6   8   4      12253.81      11502.40       132.42 o
   8   8   4      15313.43      14910.13       211.77 o
  10   8   4       9588.24       9358.53       131.96 o
  12   8   4       4246.23       4181.68        66.04 o
  14   8   4      16098.07      15472.40       185.10 o
  16   8   4       1660.26       1615.08        59.40 o
  18   8   4       3970.18       4031.57        83.95 o
  20   8   4       4626.81       4630.75       109.65 o
   2  10   4      24658.33      25188.23       311.03 o
   4  10   4       8277.69       7928.86       129.47 o
   6  10   4      18301.40      18366.86       209.49 o
   8  10   4      22051.56      22089.47       276.54 o
  10  10   4       8151.41       7485.99       122.24 o
  12  10   4      24448.69      24235.54       337.13 o
  14  10   4       1287.50       1176.85        47.50 o
  16  10   4      14826.75      15439.62       231.96 o
  18  10   4       1143.99       1135.58        63.84 o
   0  12   4      39558.14      39652.33       785.03 o
   2  12   4        239.04        281.51        36.15 o
   4  12   4       7308.25       7187.74        96.87 o
   6  12   4       8695.99       8687.43       123.22 o
   8  12   4       9807.81       9730.55       178.19 o
  10  12   4       8068.73       7948.04       133.01 o
  12  12   4       1432.90       1283.75        55.00 o
  14  12   4      10977.31      11389.69       159.44 o
  16  12   4        615.67        559.62        43.41 o
   2  14   4      16096.18      16409.02       287.34 o
   4  14   4       1430.80       1343.47        45.68 o
   6  14   4       6314.04       6388.83       102.70 o
   8  14   4       3209.53       3267.95       102.02 o
  10  14   4       2290.13       2398.62        68.77 o
  12  14   4       6696.07       6755.79       122.38 o
   0  16   4       1713.82       1805.67        74.87 o
   2  16   4        187.90        105.87        32.90 o
   4  16   4       4348.37       4600.31        86.82 o
   1   1   5      45704.64      45900.24       432.45 o
   3   1   5      90908.95      90569.87      1075.63 o
   5   1   5      85608.24      90724.76       962.25 o
   7   1   5     111544.62     111086.49      1297.61 o
   9   1   5      29339.60      28224.22       388.54 o
  11   1   5      36167.62      36153.13       489.20 o
  13   1   5      12708.76      12676.48       188.78 o
  15   1   5      13148.05      13043.71       192.04 o
  17   1   5       9059.81       8605.64       134.41 o
  19   1   5      19863.82      19366.44       253.92 o
  21   1   5       5498.34       5715.92        88.26 o
  23   1   5       8102.75       7803.93       150.22 o
   1   3   5      55923.14      55004.56       642.51 o
   3   3   5      48627.11      50155.81       541.76 o
   5   3   5      45869.71      47940.37       513.00 o
   7   3   5      62421.40      59729.55       640.04 o
   9   3   5      20828.70      19704.40       246.88 o
  11   3   5      46205.41      48070.59       581.46 o
  13   3   5      31222.22      30643.96       419.32 o
  15   3   5      21693.86      22231.78       286.33 o
  17   3   5      13148.79      13103.95       176.25 o
  19   3   5      22456.48      21451.58       277.62 o
  21   3   5       5250.64       5151.56        82.05 o
  23   3   5       5405.78       5341.35       138.33 o
   1   5   5      83699.01      81035.84       948.17 o
   3   5   5      56630.66      53877.96       714.60 o
   5   5   5      38579.71      36840.13       399.25 o
   7   5   5      47222.06      48335.85       490.94 o
   9   5   5      22959.48      23617.86       286.26 o
  11   5   5      28298.76      28537.14       321.70 o
  13   5   5       3923.15       3514.23        57.65 o
  15   5   5       4763.08       4561.35        75.06 o
  17   5   5       5606.29       5601.31        98.47 o
  19   5   5      11653.06      11809.97       164.78 o
  21   5   5       3613.39       3511.76        82.81 o
   1   7   5       1997.87       1935.55        45.45 o
   3   7   5      22028.83      22992.55       282.39 o
   5   7   5      32303.90      32634.29       359.63 o
   7   7   5      27385.79      28652.04       317.02 o
   9   7   5      19658.66      19276.23       305.38 o
  11   7   5      21571.38      21867.90       249.31 o
  13   7   5      25932.44      25434.77       291.35 o
  15   7   5      26862.98      27470.39       349.84 o
  17   7   5      12356.87      11882.74       187.23 o
  19   7   5      10583.29      10955.38       154.95 o
  21   7   5       3112.00       3232.02        93.70 o
   1   9   5      25596.32      25221.25       282.91 o
   3   9   5      44018.52      44606.82       561.31 o
   5   9   5      29808.89      29677.30       405.30 o
   7   9   5      17999.70      17848.65       206.81 o
   9   9   5      10172.27       9287.15       144.41 o
  11   9   5       7513.77       7824.29       124.82 o
  13   9   5         83.73         65.20        26.40 o
  15   9   5       1809.91       1810.99        61.22 o
  17   9   5       1413.50       1296.60        55.41 o
  19   9   5       2002.31       1989.59        65.31 o
   1  11   5        236.82        348.51        45.49 o
   3  11   5       6099.25       6123.47        84.58 o
   5  11   5      12618.88      12351.76       149.70 o
   7  11   5       7168.79       7379.41       105.52 o
   9  11   5       8493.15       8243.84       135.27 o
  11  11   5      12143.34      12527.63       190.93 o
  13  11   5      13625.39      13777.81       185.74 o
  15  11   5      12945.66      13740.17       212.50 o
  17  11   5       6262.70       6278.09       118.30 o
   1  13   5      17720.59      17584.96       215.59 o
   3  13   5      15555.37      15384.88       185.06 o
   5  13   5       3530.66       3357.64        60.95 o
   7  13   5       4144.53       4110.18        75.48 o
   9  13   5       4277.63       4071.97        84.89 o
  11  13   5       1610.72       1441.92        58.35 o
  13  13   5        302.13        268.41        39.54 o
   1  15   5        472.09        422.77        32.33 o
   3  15   5        725.57        737.58        36.17 o
   5  15   5       2655.51       2612.54        64.34 o
   7  15   5       2876.74       2861.39        68.37 o
   2   0   6     143831.58     145651.19      2206.38 o
   6   0   6     282810.78     284439.12      3790.23 o
  10   0   6       7885.37       7336.95       160.43 o
  14   0   6       2575.34       2530.83        89.49 o
  18   0   6       8917.51       9193.65       210.98 o
  22   0   6      12386.07      12418.74       225.93 o
   0   2   6       1318.12       1818.03        45.07 o
   2   2   6      29087.88      27884.97       284.04 o
   4   2   6       1114.65       1030.62        37.17 o
   6   2   6      68411.46      69451.67      1112.79 o
   8   2   6       6405.00       6254.98       105.94 o
  10   2   6      87149.38      89680.18      1061.38 o
  12   2   6       1108.12        998.41        46.33 o
  14   2   6      57815.71      57041.68       779.25 o
  16   2   6         61.24         96.56        29.08 o
  18   2   6      49306.68      48261.33       594.35 o
  20   2   6        317.43        250.67        31.57 o
  22   2   6       8102.99       7947.96       125.91 o
   2   4   6     157267.25     150772.67      1776.48 o
   4   4   6       6636.98       5941.09        77.64 o
   6   4   6      96705.11      94574.27      1013.72 o
   8   4   6       3170.46       3181.61        46.24 o
  10   4   6      25020.35      25107.52       339.24 o
  12   4   6       6505.80       6818.15        96.89 o
  14   4   6        686.37        734.06        36.95 o
  16   4   6       3335.64       3264.91        96.66 o
  18   4   6      10194.30      10395.40       147.30 o
  20   4   6        937.19        944.22        40.33 o
  22   4   6      10825.55      10972.06       180.05 o
   0   6   6      28618.64      29357.22       456.79 o
   2   6   6       4571.91       4363.00        61.23 o
   4   6   6      10719.85       9984.58       128.96 o
   6   6   6      38044.83      38605.66       519.63 o
   8   6   6       2930.01       2580.81        43.61 o
  10   6   6      50535.36      50254.40       671.84 o
  12   6   6       5148.24       4906.99        72.72 o
  14   6   6      40405.60      40699.92       498.85 o
  16   6   6       3856.17       3825.69        72.43 o
  18   6   6      24077.34      24509.66       315.29 o
  20   6   6        970.47        852.20        40.60 o
   2   8   6      60040.05      58678.09       638.86 o
   4   8   6       9221.15       9123.08       137.42 o
   6   8   6      44510.51      44292.63       601.19 o
   8   8   6       9657.71       9203.95       115.28 o
  10   8   6       6083.70       6062.76        92.75 o
  12   8   6       9051.60       9234.93       129.90 o
  14   8   6       1142.75       1227.70        54.47 o
  16   8   6       7995.57       8236.01       136.72 o
  18   8   6       3662.91       3572.89        82.82 o
  20   8   6       2050.22       2150.17        67.85 o
   0  10   6      28587.41      27023.92       430.99 o
   2  10   6       1391.13       1178.90        61.00 o
   4  10   6       7786.77       8147.20       105.11 o
   6  10   6      10000.66       9984.31       146.42 o
   8  10   6      13244.96      12845.75       153.77 o
  10  10   6      19296.67      19983.70       283.51 o
  12  10   6        672.84        525.54        33.03 o
  14  10   6      16869.13      17398.05       255.87 o
  16  10   6        419.80        256.57        39.47 o
  18  10   6       5858.65       5717.31       110.81 o
   2  12   6      23759.27      23253.65       267.58 o
   4  12   6       4845.26       4672.26        72.20 o
   6  12   6       2625.95       2557.58        53.52 o
   8  12   6       6574.68       6570.98       102.00 o
  10  12   6       3943.49       3701.21        82.02 o
  12  12   6       8442.16       8644.47       144.33 o
  14  12   6        271.88        252.37        38.10 o
   0  14   6       9887.61      10269.22       197.41 o
   2  14   6        276.25        107.58        28.78 o
   4  14   6       9253.06       9142.21       122.59 o
   6  14   6       1613.62       1760.17        50.61 o
   8  14   6       2889.40       2977.93        77.20 o
  10  14   6       4641.18       4780.37        98.42 o
   1   1   7      57129.09      58767.40       635.26 o
   3   1   7      11566.39      10987.27       108.86 o
   5   1   7      55147.13      54110.57       925.36 o
   7   1   7      66212.86      66521.63       619.21 o
   9   1   7      41703.35      40393.64       478.59 o
  11   1   7      11998.20      11716.20       178.51 o
  13   1   7      22495.22      22805.30       319.85 o
  15   1   7       5798.70       5810.23       102.02 o
  17   1   7      18995.43      18510.60       272.07 o
  19   1   7       5979.08       5952.70       107.37 o
  21   1   7       8035.88       7866.22       121.31 o
   1   3   7      15442.81      15678.42       176.51 o
   3   3   7      40429.43      40287.99       411.01 o
   5   3   7      53312.23      53307.68       577.63 o
   7   3   7      12926.22      12115.77       140.68 o
   9   3   7      35245.46      35933.88       427.19 o
  11   3   7      27770.75      27293.62       365.16 o
  13   3   7      18017.78      17881.38       260.24 o
  15   3   7      13276.77      13644.57       204.95 o
  17   3   7      28417.69      28296.07       396.63 o
  19   3   7       4541.02       4328.57        81.00 o
  21   3   7       8445.04       8316.81       126.78 o
   1   5   7      53794.36      50728.29       551.07 o
   3   5   7      32409.78      30324.31       333.31 o
   5   5   7      42334.62      41721.92       570.69 o
   7   5   7      26130.74      26214.39       335.12 o
   9   5   7      27703.61      28306.49       339.25 o
  11   5   7       8766.80       7988.64       122.97 o
  13   5   7       7325.33       7572.66       125.84 o
  15   5   7       2681.25       2515.81        58.32 o
  17   5   7       9796.36       9572.34       138.14 o
  19   5   7       1231.16       1213.92        47.98 o
  21   5   7       6807.90       6905.80       112.45 o
   1   7   7      10116.11      10346.63       151.26 o
   3   7   7      13908.79      14079.34       164.96 o
   5   7   7      14580.09      14261.26       205.01 o
   7   7   7      15259.04      14298.13       181.84 o
   9   7   7      19751.71      19650.49       224.27 o
  11   7   7      14909.33      14419.61       190.60 o
  13   7   7      17556.53      18897.49       272.04 o
  15   7   7      14032.06      13523.64       204.46 o
  17   7   7      16906.17      17242.12       255.26 o
  19   7   7       5464.49       5549.59       107.32 o
   1   9   7      30035.67      29738.93       331.86 o
   3   9   7      15077.46      13989.49       165.61 o
   5   9   7      17391.45      17797.39       205.41 o
   7   9   7      25074.16      23340.46       264.31 o
   9   9   7      12201.52      12317.83       162.02 o
  11   9   7        125.33         60.94        41.65 o
  13   9   7       3991.69       3707.05        82.79 o
  15   9   7         79.54        -32.34        35.06 o
  17   9   7       1500.73       1544.85        61.54 o
   1  11   7        357.11        374.16        27.00 o
   3  11   7       5583.16       5336.27        78.33 o
   5  11   7       5317.87       5511.01       155.71 o
   7  11   7       5888.12       5878.00        92.71 o
   9  11   7       7835.20       7813.82       115.52 o
  11  11   7      11886.31      11360.71       157.53 o
  13  11   7       8916.22       9364.54       155.25 o
  15  11   7       8079.37       7826.13       138.19 o
   1  13   7       9160.58       9398.86       122.90 o
   3  13   7      10684.39      10284.37       138.10 o
   5  13   7       7565.02       7730.15       125.08 o
   7  13   7       3659.59       3402.40        70.20 o
   9  13   7       2492.50       2440.84        71.11 o
  11  13   7       1432.38       1310.94        57.19 o
   1  15   7        539.17        587.51        35.32 o
   3  15   7       1728.80       1634.53        48.48 o
   5  15   7        471.02        410.57        34.04 o
   0   0   8     183273.91     183257.23      4611.76 o
   4   0   8      93869.50      92360.12      1233.43 o
   8   0   8      64401.93      63796.18      3692.06 o
  12   0   8       1475.32       1652.23       140.93 o
  16   0   8       7549.81       7057.70       174.46 o
  20   0   8       8068.12       7824.88       189.44 o
   2   2   8       1812.27       2106.74        35.14 o
   4   2   8      43416.60      43223.12       412.03 o
   6   2   8       4978.48       5700.82       109.43 o
   8   2   8      48750.15      49961.58       673.50 o
  10   2   8        518.09        555.67        28.88 o
  12   2   8      44708.40      44124.00       607.24 o
  14   2   8        358.38        233.53        32.71 o
  16   2   8      50536.27      48949.91       671.58 o
  18   2   8        800.07        727.41        66.97 o
  20   2   8      12892.83      12913.32       199.99 o
   0   4   8      81149.88      78190.51      1045.13 o
   2   4   8        839.33        834.94        40.07 o
   4   4   8     100621.65      97891.78      1053.91 o
   6   4   8       2335.38       2251.80        44.01 o
   8   4   8      36501.45      37198.28       563.56 o
  10   4   8       5803.36       5667.60        94.17 o
  12   4   8       2033.08       2003.10        62.39 o
  14   4   8       2487.33       2363.13        63.12 o
  16   4   8       7093.69       7562.38       128.18 o
  18   4   8       1941.30       2037.82        67.62 o
  20   4   8       7566.81       7626.65       120.51 o
   2   6   8       8780.35       8587.70       105.80 o
   4   6   8      13306.55      13167.60       284.12 o
   6   6   8       6505.38       6450.06       103.30 o
   8   6   8      30633.25      30702.03       413.43 o
  10   6   8       2894.09       2688.63        57.61 o
  12   6   8      33659.84      33997.15       472.90 o
  14   6   8       1497.95       1256.44        55.08 o
  16   6   8      26430.29      25653.95       331.66 o
  18   6   8        626.45        577.46        43.67 o
  20   6   8       8002.95       8028.68       140.46 o
   0   8   8      61613.68      63405.95       975.21 o
   2   8   8       3701.90       3790.60        63.76 o
   4   8   8      24448.43      23164.92       261.99 o
   6   8   8       4248.39       4236.46        65.03 o
   8   8   8      19427.71      19333.42       222.91 o
  10   8   8      10633.54      10887.82       150.38 o
  12   8   8       2189.46       2315.74        62.65 o
  14   8   8       4496.10       4630.22        93.50 o
  16   8   8       1495.89       1601.79        63.84 o
  18   8   8       4157.21       4647.76        98.35 o
   2  10   8      12103.67      11497.30       140.83 o
   4  10   8       2525.54       2490.54        51.49 o
   6  10   8      10084.69      10022.47       126.02 o
   8  10   8      13370.03      13246.37       174.94 o
  10  10   8       1576.83       1251.33        48.36 o
  12  10   8      13510.48      13588.56       209.27 o
  14  10   8        809.34        631.16        43.93 o
  16  10   8       7529.69       7564.46       135.14 o
   0  12   8      15659.76      15507.69       263.34 o
   2  12   8       1133.80       1055.96        45.58 o
   4  12   8       8632.00       8241.05       109.87 o
   6  12   8       4589.32       4854.10        84.22 o
   8  12   8       2413.62       2286.89        57.98 o
  10  12   8       6018.56       5973.28       109.67 o
  12  12   8       1023.51       1019.43        51.59 o
   2  14   8       6723.69       6575.45        96.89 o
   4  14   8        433.67        391.29        35.55 o
   6  14   8       4899.75       5016.38       126.97 o
   1   1   9      30925.79      30137.96       290.51 o
   3   1   9      39657.40      40518.05       385.59 o
   5   1   9      20020.51      21424.63       223.96 o
   7   1   9      16518.01      16958.72       191.88 o
   9   1   9      17066.33      16221.50       392.44 o
  11   1   9      20035.14      19888.06       286.30 o
  13   1   9       4394.45       4791.38        90.87 o
  15   1   9      21237.59      20772.45       297.65 o
  17   1   9       3177.35       2913.35        69.84 o
  19   1   9       7945.93       7749.51       134.09 o
  21   1   9       1910.26       1880.02        64.89 o
   1   3   9      16874.51      16008.03       159.80 o
   3   3   9      19950.14      20468.35       200.37 o
   5   3   9       8707.52       8598.24        99.18 o
   7   3   9      29410.16      28892.91       354.42 o
   9   3   9      22477.17      22346.21       301.57 o
  11   3   9      12244.11      12595.81       189.94 o
  13   3   9       9044.30       9285.88       149.65 o
  15   3   9      26333.79      26714.16       373.93 o
  17   3   9       4880.02       4568.48       123.93 o
  19   3   9       9224.58       9379.75       155.69 o
   1   5   9      25640.17      23829.41       248.57 o
   3   5   9      30002.84      30267.25       312.36 o
   5   5   9      19264.66      18933.76       200.28 o
   7   5   9      24844.23      24966.59       348.56 o
   9   5   9      11005.84      10705.83       129.51 o
  11   5   9       6072.58       5777.71       102.04 o
  13   5   9       1130.45       1091.62        49.15 o
  15   5   9      10342.47      10172.08       164.38 o
  17   5   9        516.72        434.04        41.14 o
  19   5   9       5739.51       5861.09        99.87 o
   1   7   9       7764.89       6871.94       130.77 o
   3   7   9       6450.21       5991.92        81.54 o
   5   7   9       7861.26       7487.53        91.15 o
   7   7   9      11258.60      11613.59       140.51 o
   9   7   9       9246.24       9344.11       117.75 o
  11   7   9      16508.43      17134.35       253.11 o
  13   7   9      10479.57      10185.66       162.42 o
  15   7   9      12783.98      13176.76       203.99 o
  17   7   9       6183.01       6193.37       117.07 o
   1   9   9      14184.07      13868.58       165.04 o
   3   9   9      19005.27      18752.83       216.90 o
   5   9   9      16228.68      15512.24       182.69 o
   7   9   9       7384.02       7220.31        97.66 o
   9   9   9       2290.05       2109.07        48.02 o
  11   9   9       4396.68       4230.54        89.19 o
  13   9   9        137.15         15.63        35.70 o
  15   9   9       1712.76       1544.02        63.05 o
   1  11   9       1685.99       1427.23        42.83 o
   3  11   9        852.02        839.16        34.36 o
   5  11   9       1779.94       1727.07        50.66 o
   7  11   9       7105.18       7187.87       108.96 o
   9  11   9       6216.82       5984.99        98.87 o
  11  11   9       6258.11       6742.71       123.39 o
  13  11   9       6912.72       6947.86       127.65 o
   1  13   9       6004.00       5894.72        88.13 o
   3  13   9       4452.60       4580.65        76.64 o
   5  13   9       8087.17       8041.02       121.96 o
   7  13   9       4210.55       4240.13        80.87 o
   9  13   9       1030.81        929.28        48.39 o
   2   0  10      89521.87      88316.26      1180.43 o
   6   0  10      25160.04      25735.75       406.44 o
  10   0  10      18375.69      17430.18       358.13 o
  14   0  10       4756.87       4541.00       129.64 o
  18   0  10       4988.62       4811.49       141.97 o
   0   2  10       1428.29       1268.75        44.89 o
   2   2  10       6639.10       6623.36       140.34 o
   4   2  10       5023.40       5315.70        63.07 o
   6   2  10      27461.64      27850.72       286.77 o
   8   2  10        754.51        912.86        34.76 o
  10   2  10      32976.47      33558.52       465.42 o
  12   2  10       1831.64       1776.48        58.21 o
  14   2  10      43781.98      43889.45       607.13 o
  16   2  10        443.58        392.49        40.29 o
  18   2  10      13979.51      14194.77       217.99 o
  20   2  10         58.58        166.85        38.12 o
   2   4  10      54469.98      53750.91       512.67 o
   4   4  10        826.25        838.93        32.97 o
   6   4  10      37059.47      36414.27       371.63 o
   8   4  10       3393.22       3289.14        55.19 o
  10   4  10       6396.76       6312.58       111.49 o
  12   4  10       1832.02       1838.64        60.13 o
  14   4  10       4350.91       4445.01        92.39 o
  16   4  10        937.96        933.30        48.88 o
  18   4  10       4543.04       4297.77        93.69 o
   0   6  10       6600.02       6333.91       105.07 o
   2   6  10       1922.05       1783.42        86.95 o
   4   6  10       6450.91       6729.71        83.32 o
   6   6  10      18655.05      19444.96       223.79 o
   8   6  10       4932.40       5105.90        74.82 o
  10   6  10      20193.67      19484.56       280.87 o
  12   6  10        884.21        841.83        57.75 o
  14   6  10      22933.47      23317.86       338.80 o
  16   6  10        601.72        400.15        41.94 o
  18   6  10       9437.92       9823.28       165.33 o
   2   8  10      28004.54      27456.27       309.13 o
   4   8  10       1398.62       1427.05        38.10 o
   6   8  10      10427.50       9899.95       125.08 o
   8   8  10       5662.23       5630.82        81.53 o
  10   8  10       6499.64       6184.18       112.92 o
  12   8  10       4805.44       4684.40        96.73 o
  14   8  10       1464.24       1513.61        60.56 o
  16   8  10       2461.44       2857.19        77.31 o
   0  10  10       4546.66       4762.91       105.09 o
   2  10  10        495.93        462.25        29.64 o
   4  10  10      12573.27      12315.24       165.35 o
   6  10  10       5509.88       5295.06        80.45 o
   8  10  10        792.89        858.42        39.23 o
  10  10  10       9483.02       9656.93       160.16 o
  12  10  10       1685.64       1690.43        64.51 o
   2  12  10       5271.52       5180.41        81.36 o
   4  12  10       1538.54       1515.46        55.73 o
   6  12  10       6840.44       6569.14       104.33 o
   8  12  10       3708.13       3817.52        77.06 o
   1   1  11      21144.72      21905.87       216.61 o
   3   1  11      17528.15      17911.48       179.50 o
   5   1  11      17651.48      18453.69       184.23 o
   7   1  11       5758.26       5635.17       101.17 o
   9   1  11       8774.49       8534.90       140.11 o
  11   1  11       6257.06       6361.22       110.42 o
  13   1  11      17532.95      16957.93       253.24 o
  15   1  11       2466.65       2460.46        70.25 o
  17   1  11       6542.20       6237.08       117.28 o
  19   1  11       1105.81       1103.66        56.96 o
   1   3  11      13648.19      13157.38       136.25 o
   3   3  11       3446.26       3402.98        49.01 o
   5   3  11      11511.72      11679.40       122.80 o
   7   3  11      12504.23      12662.18       139.99 o
   9   3  11      12010.86      12782.91       192.02 o
  11   3  11       6078.37       5958.62       109.35 o
  13   3  11      19971.68      19852.22       286.30 o
  15   3  11       4310.40       4501.58        94.56 o
  17   3  11       7252.41       7476.01       134.66 o
   1   5  11      17183.99      16479.72       167.27 o
   3   5  11      13675.59      13470.51       139.69 o
   5   5  11      16349.20      16756.83       181.37 o
   7   5  11       9254.80       9338.46       108.72 o
   9   5  11       6514.22       6375.50       113.95 o
  11   5  11        350.14        251.87        36.03 o
  13   5  11       7056.77       6755.26       120.43 o
  15   5  11        234.71        241.73        40.29 o
  17   5  11       5073.94       4979.15       104.82 o
   1   7  11       2719.91       2524.63        57.36 o
   3   7  11       1459.19       1288.14        41.26 o
   5   7  11       5850.02       5984.31        84.31 o
   7   7  11       6206.68       6212.81        88.30 o
   9   7  11      10107.72      10595.67       169.41 o
  11   7  11       8523.48       8268.12       139.63 o
  13   7  11      11372.24      11689.77       188.75 o
  15   7  11       5025.52       5353.34       109.03 o
   1   9  11       8407.52       7867.14       104.81 o
   3   9  11      14850.38      14720.66       164.10 o
   5   9  11       8882.54       8920.23       117.14 o
   7   9  11       1458.18       1349.58        42.12 o
   9   9  11       2867.76       2856.73        75.42 o
  11   9  11       1110.67        916.57        50.59 o
  13   9  11       1427.09       1387.64        64.45 o
   1  11  11         53.90          2.05        26.50 o
   3  11  11        587.90        578.42        36.67 o
   5  11  11       2584.19       2685.60        65.34 o
   7  11  11       3460.47       3370.62        88.77 o
   9  11  11       5041.45       5551.30       110.11 o
   0   0  12      56582.85      58633.51      1120.46 o
   4   0  12      29553.37      29471.89       450.17 o
   8   0  12       9175.12       9043.68       208.24 o
  12   0  12       6242.10       5712.53       152.95 o
  16   0  12       2865.41       2665.74       164.78 o
   2   2  12       1200.04       1261.55        34.62 o
   4   2  12       5465.78       5490.65        67.12 o
   6   2  12        290.81        239.27        24.00 o
   8   2  12      18575.36      19147.57       273.76 o
  10   2  12        270.72        546.39        86.73 o
  12   2  12      30652.99      30493.48       517.00 o
  14   2  12        132.22         79.64        36.55 o
  16   2  12      12492.02      13259.02       207.24 o
   0   4  12      34032.05      34002.56       467.59 o
   2   4  12        616.63        597.39        24.22 o
   4   4  12      27276.50      27618.54       289.17 o
   6   4  12       1319.65       1379.32        37.02 o
   8   4  12       7678.48       7363.08       127.57 o
  10   4  12       1293.66       1231.06        54.32 o
  12   4  12       5520.08       5220.13       104.37 o
  14   4  12        957.06        950.73        50.31 o
  16   4  12       2017.65       1967.79        67.96 o
   2   6  12       3571.54       3807.13        54.47 o
   4   6  12       4957.77       5066.60        70.93 o
   6   6  12       3882.47       3914.85        60.76 o
   8   6  12      10977.47      10837.84       173.67 o
  10   6  12        445.23        412.15        72.52 o
  12   6  12      15656.46      16053.46       241.40 o
  14   6  12        344.23        227.95        39.54 o
   0   8  12      15484.34      15282.41       226.29 o
   2   8  12        772.84        640.13        29.31 o
   4   8  12      12505.13      12013.43       149.26 o
   6   8  12       1817.30       1713.66        47.91 o
   8   8  12       4604.77       4438.01        92.34 o
  10   8  12       3396.97       3651.89        86.37 o
  12   8  12       1488.10       1392.66        62.77 o
   2  10  12       5308.15       5740.55        86.23 o
   4  10  12       1934.62       1889.16        49.72 o
   6  10  12       2151.64       2137.05        53.10 o
   8  10  12       4672.81       4719.22       111.41 o
  10  10  12        949.51       1021.04        53.78 o
   0  12  12       2532.18       2554.45        82.54 o
   2  12  12        358.12        294.62        35.08 o
   1   1  13      10888.79      10732.15       115.59 o
   3   1  13       8068.53       8618.65        96.16 o
   5   1  13       4351.90       4454.56        69.14 o
   7   1  13       9635.94       9704.40       156.31 o
   9   1  13       2458.85       2476.35        67.86 o
  11   1  13       8935.17       9214.19       153.05 o
  13   1  13       1602.47       1561.23        60.02 o
  15   1  13       5457.06       5249.65       107.50 o
   1   3  13       2097.10       2054.81        41.07 o
   3   3  13       7326.66       7506.13        86.99 o
   5   3  13       6036.40       6164.44        83.82 o
   7   3  13       4880.19       4859.35        96.32 o
   9   3  13       4197.02       4074.38        85.93 o
  11   3  13      15458.24      15766.26       238.63 o
  13   3  13       2425.51       2420.81        71.93 o
  15   3  13       5346.98       5543.17       114.27 o
   1   5  13      10266.04      10940.29       119.01 o
   3   5  13      10230.23      10479.62       122.72 o
   5   5  13       5906.25       5867.07        78.63 o
   7   5  13       4559.30       4652.78        97.64 o
   9   5  13        747.78        610.23        42.84 o
  11   5  13       5663.87       5351.17       106.99 o
  13   5  13        313.79        213.63        40.68 o
   1   7  13        502.63        456.61        25.94 o
   3   7  13       1459.39       1246.10        42.58 o
   5   7  13       1739.40       1676.48        47.19 o
   7   7  13       5434.88       5512.97       105.83 o
   9   7  13       4806.00       4955.47       102.20 o
  11   7  13       6863.35       7326.38       132.63 o
   1   9  13       8462.94       8530.29       107.09 o
   3   9  13       4109.72       4451.95        68.93 o
   5   9  13       2710.98       2815.09        57.73 o
   7   9  13       4014.84       4172.49        93.50 o
   9   9  13        884.52        782.87        49.23 o
   1  11  13        223.66        171.85        31.15 o
   2   0  14      21756.48      22754.60       322.02 o
   6   0  14      12459.83      12424.96       270.73 o
  10   0  14       3019.02       2732.43       103.04 o
  14   0  14       1614.93       1437.37        90.42 o
   0   2  14       1435.83       1291.33        52.36 o
   2   2  14        531.49        576.85        26.32 o
   4   2  14         64.54         50.79        24.98 o
   6   2  14       5068.16       5315.57       102.05 o
   8   2  14        763.53        758.37        44.50 o
  10   2  14      18360.03      18421.43       274.24 o
  12   2  14         77.23        122.73        58.21 o
  14   2  14       8478.65       8926.31       154.72 o
   2   4  14      18138.16      18856.79       205.01 o
   4   4  14        270.14        233.94        25.30 o
   6   4  14       7137.59       7170.78       126.01 o
   8   4  14        526.65        509.08        42.55 o
  10   4  14       4346.50       4175.95        91.21 o
  12   4  14        855.51        895.73        50.50 o
   0   6  14       2319.56       2729.17        68.67 o
   2   6  14        677.50        561.20        29.35 o
   4   6  14       2039.05       2000.50        47.00 o
   6   6  14       3510.46       3577.68        82.10 o
   8   6  14        209.78        135.89        40.96 o
  10   6  14       9093.56       9448.26       160.63 o
   2   8  14       6856.39       6743.94        90.02 o
   4   8  14        530.71        504.61        30.71 o
   6   8  14       6375.61       6451.48       121.66 o
   8   8  14       1406.42       1623.54        65.94 o
   1   1  15       3867.03       4034.00        59.38 o
   3   1  15       3206.97       3335.58        61.90 o
   5   1  15       4699.57       4612.52        95.11 o
   7   1  15       2589.96       2619.88        73.34 o
   9   1  15       6196.86       6244.34       117.91 o
  11   1  15        890.76       1000.22        51.97 o
   1   3  15       1639.43       1636.15        43.88 o
   3   3  15       2734.78       2860.06        57.90 o
   5   3  15       3012.83       2871.61        73.71 o
   7   3  15       1613.89       1729.89        64.16 o
   9   3  15       6750.13       7077.89       129.33 o
  11   3  15       1938.01       1966.71        71.59 o
   1   5  15       6116.57       6838.47        90.01 o
   3   5  15       4306.81       4367.66        69.10 o
   5   5  15       2889.05       3125.58        78.94 o
   7   5  15        712.69        616.58        45.58 o
   9   5  15       3582.54       3585.46        88.08 o
   1   7  15        298.85        198.06        29.68 o
   3   7  15        492.27        465.37        34.22 o
   5   7  15       1900.18       1934.41        82.73 o
   0   0  16       8464.18       9897.54       224.98 o
   4   0  16       9468.29       9237.14       216.03 o
   8   0  16       3753.13       4087.26       131.42 o
   2   2  16         97.43         78.86        28.12 o
   4   2  16       1147.79       1127.38        52.46 o
   6   2  16        201.32        151.64        40.36 o
   8   2  16       7133.31       7473.92       134.09 o
   0   4  16       9902.50      10228.02       187.54 o
   2   4  16        179.80        204.04        30.09 o
   4   4  16       5469.18       5827.09       111.23 o
   6   4  16        155.68        118.78        39.37 o
   2   6  16       1303.26       1538.17        45.52 o
   1   1  17       1239.70       1261.58        61.11 o
   3   1  17       2485.13       2610.96        74.56 o
                                                
